# Supplementary material for: Geneticin reduces mRNA stability
Source: PLoS One. 2022 Jul 28;17(7):e0272058. doi: 10.1371/journal.pone.0272058 (PMC9333311; doi:10.1371/journal.pone.0272058)
Supplement: S1 Table — mRNA half-lives from the SLAM-Seq protocol are reported. Transcript identifiers are given along with mRNA half-lives calculated according to ref. [35]. mESCs were cultured either under control conditions (ESGRO 2i medium, Millipore) or in ESGRO 2i medium containing 0.1 μg/mL G418 or puromycin with half-lives calculated in minutes. All results were determined using two biological replicates, corresponding to 6 total samples. The average number of sequencing reads used to calculate each mRNA half-life are given in the final column. (XLSX) [file pone.0272058.s002.xlsx]

## Sheet: Supplemental Table 1 Revised.xl
	mRNA half-life (min)
Transcript (UCSC identifier)	Control	G418	Puromycin	Average number of sequencing reads
uc009jlo.3	89.7858	158.578	130.776	2035.22
uc008vav.2	77.1575	55.3553	230.761	245.139
uc008jqf.1	117.235	181.422	47.3164	458.056
uc008orr.3	159.731	104.583	204.899	544.861
uc007kki.1	152.45	123.754	93.5021	1566.11
uc012god.1	159.17	184.699	243.85	389.472
uc011zxr.1	172.552	502.036	114.218	185.917
uc007zya.1	156.939	74.5358	125.284	1967.72
uc009pdy.2	114.728	53.6655	118.316	296.306
uc008pzp.3	132.096	188.58	121.451	278.806
uc007zup.1	69.7974	50.2166	115.1	459.139
uc012axq.1	122.288	133.71	112.41	911.806
uc009psd.1	51.4579	102.961	763.278	172.25
uc008usv.2	147.533	152.882	88.2048	3918.86
uc007baj.1	85.3522	80.5273	64.128	601.444
uc007xdd.1	517.701	320.366	558.459	5496.06
uc011wky.2	206.882	52.096	151.438	749.778
uc009nzw.2	195.679	192.272	308.007	2148.11
uc033fpi.1	837.812	371.955	328.311	2385.64
uc007xqp.1	91.8426	114.686	54.5377	624.694
uc007oes.2	394.705	168.269	156.948	119.167
uc009pmj.1	108.798	161.701	100.114	196.444
uc007dkm.3	88.5709	167.687	158.814	199.278
uc008ylf.1	336.588	152.591	98.5147	285.417
uc009pia.1	264.232	254.006	161.938	492.75
uc007gho.1	293.247	706.708	265.726	432.583
uc007gjv.1	149.659	237.807	134.672	733.111
uc008gla.1	110.355	168.302	75.6113	684.278
uc009blt.1	276.579	300.288	198.616	447.194
uc008hup.2	243.375	198.818	225.448	2848.67
uc009jzo.2	313.371	199.814	196.47	789.833
uc008fwp.2	318.202	372.055	111.584	126.139
uc007hjm.2	666.572	178.239	258.925	312.667
uc007mac.1	158.47	155.502	205.733	1523.97
uc008gmp.2	130.483	237.362	114.414	416.833
uc012hff.1	212.193	123.649	164.728	461.333
uc007qim.1	53.7027	190.674	161.964	205.583
uc008nhg.1	247.735	205.58	211.959	260
uc007mah.2	206.753	166.207	205.346	651.5
uc007bvl.1	195.033	158.959	188.754	28734.4
uc008zhp.3	141.885	127.34	171.253	291.083
uc008lsw.1	68.647	84.7148	106.532	398.167
uc007qmb.4	92.5648	80.4106	239.538	239.389
uc007jyk.1	67.7142	147.949	123.521	254.972
uc007loy.1	356.457	443.139	885.824	3232.5
uc007gbi.1	234.863	240.132	310.52	6419.39
uc008zoi.2	203.001	243.291	152.556	230.778
uc008kub.2	150.232	218.147	275.087	1109.39
uc008pnp.1	253.005	373.424	730.508	2011.64
uc007ehk.2	133.149	205.446	227.257	911.444
uc007ynr.3	966.196	367.948	181.21	155.444
uc007vgg.1	110.482	114.516	201.598	1744.5
uc012adp.1	177.136	105.057	153.231	410.917
uc008gid.2	104.582	157.804	278.377	624.694
uc007znp.1	326.471	192.607	214.595	387.833
uc008vqd.1	67.8613	133.969	219.339	250
uc012ftt.1	354.852	165.898	165.488	124.417
uc007kqf.1	238.5	152.984	233.601	1100.83
uc009thz.2	450.218	198.05	163.504	612.083
uc057kzq.1	120.05	150.979	154.969	1175.53
uc007wwd.1	366.924	115.875	144.785	317.583
uc007jvz.2	137.582	205.388	154.959	944.278
uc007oar.2	159.042	129.63	177.519	884.389
uc007jra.2	210.893	211.862	218.257	23691.6
uc007eid.2	243.554	212.247	203.571	729.611
uc007xlc.2	1073.95	135.092	310.613	264.333
uc007eut.2	136.007	133.855	120.642	1458.94
uc008htl.1	394.954	414.595	858.443	540.528
uc009bxp.3	245.536	223.668	237.484	2572.39
uc008eid.1	101.636	161.993	104.22	825.333
uc007wuh.3	238.692	93.0088	74.6719	178.139
uc009ayg.2	118.964	132.432	155.205	327.472
uc009hzl.2	113.921	121.549	184.114	1043.22
uc008uww.1	233.362	159.266	152.026	475.917
uc007ebg.1	195.081	99.7992	98.1948	177.806
uc009iax.2	232.77	177.116	107.529	539.778
uc011xno.2	95.8456	102.898	98.319	856.833
uc007uht.1	144.617	322.478	258.003	780.528
uc009adu.2	292.003	174.276	146.347	587.972
uc008tsd.1	172.476	175.734	158.413	1753.69
uc008qkk.1	60.5129	973.473	699.822	333.139
uc008ddp.1	97.1317	147.356	116.523	2563.33
uc008dgz.1	138.992	74.0511	172.508	523.333
uc007jhx.2	177.356	145.661	235.859	602.889
uc011xuw.2	84.6849	186.43	450.816	148.861
uc007syj.2	124.73	131.597	181.734	1100.75
uc009jqr.2	186.661	168.027	132.724	991.694
uc009edo.1	100.894	97.4751	347.943	469.972
uc008hab.2	349.808	256.416	205.391	487.972
uc007zap.1	172.11	98.579	133.439	1337.72
uc008mle.3	221.479	133.425	122.184	369.889
uc007iod.2	418.418	740.8	294.396	357.139
uc007sko.2	298.017	168.634	154.434	392.639
uc007gdi.2	358.39	232.861	154.438	593.028
uc007dnz.2	295.676	154.775	156.807	248.75
uc007qjj.2	96.5402	166.441	101.888	186.917
uc007oit.1	162.738	166.783	192.868	3668.11
uc009ryb.1	193.912	185.606	196.917	2326.86
uc008wve.2	227.757	241.254	250.785	456.083
uc009alt.1	281.024	201.14	270.517	3123.5
uc007lbb.1	321.924	384.043	403.382	779.333
uc008xrl.1	233.41	174.988	178.168	419.333
uc009pis.1	299.855	158.519	238.208	604.333
uc007mok.1	205.207	156.863	162.469	377.222
uc008djy.1	129.914	111.184	209.15	538.917
uc008qcd.2	142.643	119.064	200.232	1221.83
uc007lwj.1	118.014	50.1932	131.653	827.111
uc008kir.1	130.618	147.531	161.918	636.944
uc008mkc.2	279.068	143.266	224.121	696.194
uc007qbp.2	256.79	137.46	139.745	635.694
uc007hgd.1	196.07	120.558	124.688	272.917
uc007dxw.1	107.552	116.438	138.823	3340.89
uc008sqe.2	194.337	167.69	200.28	4510.64
uc007mnf.2	302.799	219.182	299.011	783.083
uc009bdb.2	125.755	224.632	663.709	388.361
uc033jjf.1	97.4585	379.983	126.682	148.667
uc007oyv.1	144.757	288.816	383.951	337.972
uc007brc.2	136.547	153.013	182.549	1055.97
uc008xtn.2	97.571	208.8	105.625	535.778
uc008ifq.2	299.62	407.388	68.359	244.25
uc009fqv.3	131.593	229.989	330.981	243.111
uc057lxw.1	440.786	632.351	354.218	2384.06
uc007hzx.2	191.449	212.666	157.454	4107.06
uc007ure.1	143.008	99.5773	251.667	1407.19
uc007tvu.1	168.054	185.898	182.83	1890.14
uc012bue.2	125.392	39.0909	37.7459	365.944
uc007hfv.1	246.339	171.301	241.696	3571.94
uc008jmp.2	100.147	116.104	87.8237	1007.36
uc007ogr.2	122.701	226.787	111.256	986.806
uc007ysl.2	108.44	136.325	153.842	151.639
uc007lai.1	1047.64	127.577	135.132	315.667
uc008ptb.2	149.249	141.163	174.958	2077.72
uc008lup.3	117.777	93.3334	192.012	1263.47
uc009npv.2	95.9957	135.83	137.372	570.167
uc057lqn.1	797.196	647.55	1454.75	13278.9
uc007eyx.2	191.662	100.763	230.546	282.694
uc008ptn.1	152.225	105.867	440.442	1294.03
uc011zxu.1	180.896	130.229	155.081	978.889
uc007kth.2	170.083	121.145	88.1085	457.361
uc007wit.2	117.609	146.065	1331.31	203.556
uc008xmr.1	169.085	138.978	109.237	458.944
uc007xws.2	119.107	258.307	898.162	512.139
uc008pxg.2	494.746	294.15	300.571	1885.17
uc008vbf.2	334.052	128.866	77.7541	241.333
uc007qjv.2	274.293	228.578	283.13	6751.86
uc008hwf.2	446.993	306.229	354.965	2291.28
uc008svg.2	127.28	235.245	117.82	237.111
uc007qmh.2	104.556	107.98	114.413	1256.36
uc007mar.1	192.238	171.144	199.704	3015.92
uc008uqu.1	429.105	290.753	383.151	534.917
uc007mna.2	42.845	316.609	118.746	220.861
uc009qse.2	153.977	150.243	208.943	1259.08
uc007lel.2	156.124	154.058	199.075	774.167
uc007tjv.2	166.653	179.27	211.137	738.611
uc012ftc.3	135.298	181.435	76.2995	860.667
uc012drg.1	243.73	327.078	179.208	276.167
uc012ahh.1	79.1127	205.405	968.554	257.389
uc007bbk.2	182.364	155.087	94.069	950
uc008ctj.1	35.0703	27.4626	438.129	177.222
uc007eow.3	51.2802	68.017	52.6702	962.972
uc007ksj.1	198.292	201.185	208.829	679.167
uc007ffl.2	161.079	162.795	142.161	607.306
uc008owj.2	683.977	319.624	275.698	601.944
uc008pum.3	197.41	288.939	261.254	2773.83
uc008sot.2	197.014	172.385	210.975	117.333
uc009fmh.1	130.966	73.1644	107.544	657.417
uc008zxn.1	522.635	445.833	240.966	643.278
uc007xzv.1	122.588	92.5258	71.1883	301.583
uc029vym.1	130.6	90.6435	143.326	560.778
uc009hwx.2	201.314	30.9252	104.545	556.222
uc009myu.2	183.489	203.127	158.047	216.278
uc007jtn.1	94.6885	206.144	231.747	1070.67
uc009iqy.2	161.241	104.303	162.529	478.944
uc007huq.1	222.675	150.485	150.508	606.528
uc007yen.2	260.21	448.555	621.341	621.333
uc008nxk.1	320.692	81.6258	98.9331	238.111
uc033ini.1	423.26	306.118	460.76	1456.14
uc008rtn.2	114.287	176.929	126.852	543.139
uc007icq.1	1142.73	135.59	191	138.056
uc007zkb.1	267.46	181.613	119.655	643.444
uc012avq.3	366.722	86.1995	203.332	548.833
uc007zwz.2	209.746	132.027	68.8495	403.056
uc009sfc.2	103.096	601.919	178.68	132.306
uc009drh.1	323.775	276.466	247.83	1302.22
uc008hsi.3	164.427	153.415	108.457	1211.56
uc009bxt.1	50.6816	315.955	144.674	228.778
uc012fts.1	274.52	471.513	35.3285	143.722
uc007jzt.2	188.581	306.331	54.008	132.694
uc033ije.1	85.9881	93.2127	105.699	1645.75
uc007fqk.1	266.309	44.891	145.211	238.278
uc009dfq.3	146.81	168.698	81.8455	364.694
uc009ayk.2	178.3	166.41	108.921	721.528
uc057ktr.1	253.726	237.755	371.06	3267.83
uc012cng.1	279.391	194.609	162.813	532.694
uc008jsz.1	408.358	252.25	183.874	197
uc007qbx.3	108.549	384.194	973.584	219.472
uc009tsd.3	154.474	159.55	111.193	1449.47
uc007fvt.2	178.813	175.733	96.4904	690.25
uc011xbf.2	51.0587	97.2765	100.673	1015.11
uc008gib.2	179.458	135.373	292.834	621.083
uc007rua.2	118.956	177.34	172.415	795.333
uc012brr.3	507.689	328.104	148.666	316.278
uc008igk.1	233.981	95.6625	120.101	295.083
uc008mij.1	202.385	238.282	229.344	6245.11
uc009omj.3	78.3266	52.8479	67.5783	1633.08
uc009smg.2	144.154	100.261	329.387	223.944
uc009kxc.1	168.01	249.366	153.068	203.5
uc009cub.2	250.858	239.924	222.928	1020.08
uc008acn.2	400.561	243.251	267.83	485.472
uc009qyr.1	176.398	117.387	159.636	786.306
uc012haq.1	207.97	132.004	183.145	507.694
uc012hoy.3	433.358	147.215	259.707	876.361
uc007wii.2	201.611	298.242	404.466	922
uc008fsk.1	134.065	116.316	77.2687	1272.58
uc007pey.2	207.009	165.26	153.497	757.25
uc008lhm.2	121.268	66.2696	84.8094	379.694
uc007lqz.1	135.293	529.834	791.316	411.083
uc007gzd.1	150.945	111.095	162.009	842.083
uc012fze.1	218.887	150.079	193.068	1194.44
uc009rtk.2	192.867	236.381	371.102	648.639
uc009gki.1	110.389	68.4813	116.412	369.611
uc007laj.1	391.349	253.136	212.043	213.75
uc008ssh.2	181.789	155.885	157.537	1379.67
uc009kpl.2	262.289	180.724	172.082	1580.28
uc007sek.2	350.662	429.611	196.755	2533.47
uc008gwl.2	110.125	151.152	99.5951	404.167
uc008srr.2	152.924	122.993	111.148	307.889
uc009pwn.3	164.271	145.319	111.049	700.25
uc007zvu.2	89.6248	121.68	188.274	499.472
uc057lzd.1	211.004	170.806	148.417	280.278
uc009elb.2	129.364	75.1963	172.992	958.056
uc008sqg.1	67.8457	129.841	65.6972	377.222
uc057lfj.1	221.002	171.598	358.255	127.389
uc007uku.3	136.681	94.6567	117.331	1205.44
uc009jun.2	205.329	139.859	199.838	399.139
uc009tbt.2	415.703	223.036	131.631	293.972
uc012eoy.1	105.967	266.387	95.7507	214.25
uc008jtd.1	186.803	204.954	153.02	668.889
uc009hzq.1	74.0156	111.361	136.821	1317.06
uc009drr.1	119.901	176.063	147.341	653.139
uc008dzd.2	115.372	124.008	162.191	308.389
uc007avj.1	32.2629	119.959	185.46	658.944
uc007cbg.3	136.501	131.168	95.1379	431.611
uc008jmz.1	249.023	618.537	726.571	277.444
uc007fon.1	132.632	147.394	105.089	452.861
uc033img.1	593.817	98.5156	69.8725	1980.5
uc008nyr.3	180.867	177.008	211.547	1919.64
uc012aem.1	91.3836	102.418	86.0837	189.278
uc007qem.2	114.691	193.128	83.5787	454.639
uc008ryf.2	204.124	308.375	748.733	324.222
uc012fsr.2	158.165	267.525	448.048	1497.56
uc008zxh.2	462.872	160.734	246.707	258.917
uc009mxe.3	241.108	247.759	197.447	2563.64
uc008bez.2	530.426	558.443	233.301	294.861
uc008kxi.2	282.047	383.496	88.552	174.222
uc007ohx.2	249.348	282.258	204.015	592.694
uc057lvw.1	119.241	157.456	132.452	833.694
uc008pzr.2	230.531	154.784	263.505	1196.67
uc007ymc.2	169.72	210.062	114.468	662.528
uc009gja.1	127.358	145.264	149.152	560.75
uc007vaw.1	142.689	125.102	178.011	2285.03
uc007gsm.1	240.021	156.055	101.665	266.583
uc008gxo.2	158.868	155.617	263.165	956.472
uc009jxc.1	86.4707	96.2773	150.678	1036.53
uc008cuk.1	137.466	183.941	250.607	1466.83
uc009gez.2	155.524	160.771	305.95	674.111
uc007kou.2	380.964	291.815	228.718	1315.75
uc009rum.2	207.266	226.25	317.389	660.639
uc009cnh.1	1095.51	166.349	269.396	542.806
uc007hwk.4	327.476	86.6257	101.785	262.139
uc009cyp.2	161.39	109.558	139.487	358.694
uc011yhf.1	111.219	159.496	229.976	860.556
uc012gmv.1	94.5928	110.148	110.127	920.417
uc008puc.2	212.022	169.613	128.227	513.25
uc007pde.2	106.775	137.776	123.113	1150.14
uc008vuu.3	492.484	189.184	284.591	445.75
uc012fny.1	181.346	89.9002	154.237	320.472
uc008ifb.2	207.374	163.958	144.564	840.306
uc008emg.2	159.408	184.871	204.387	2255.67
uc007qmp.2	212.947	198.706	259.489	334.056
uc008txs.1	175.228	120.032	188.357	1342.28
uc007krj.2	165.527	98.4158	143.035	1595.14
uc009etk.1	188.704	169.039	222.629	15073.4
uc007ptw.2	116.981	217.95	57.0942	1710.42
uc012cpv.3	244.475	139.941	166.95	1107.86
uc009kam.1	74.0031	99.5352	159.398	355.528
uc009qdv.3	100.298	168.922	176.021	327.167
uc007odq.1	106.261	181.189	167.348	508.083
uc008zgf.1	130.214	264.567	676.975	428.75
uc012esp.1	269.001	243.219	426.592	13665.9
uc009jub.2	160.921	217.069	149.352	2016.75
uc007cyo.1	234.718	223.43	276.409	891.861
uc009pmi.2	156.877	131.574	125.446	548.472
uc007pkq.2	99.5101	107.381	127.091	1213.36
uc008cvw.1	224.45	163.989	123.648	206.694
uc007oin.1	86.1809	30.0206	239.274	581.75
uc009jtx.1	134.128	142.203	151.908	952.694
uc007yrw.2	295.179	238.91	137.982	409.583
uc009qum.2	351.253	202.794	333.62	299.028
uc012eho.1	141.622	108.355	140.635	902.167
uc007yps.1	186.016	135.182	927.567	234.694
uc007ohv.2	107.3	111.654	108.08	5258.42
uc033ibn.1	279.415	103.45	161.979	164.417
uc009iik.2	511.428	233.825	231.533	461.056
uc007mhv.1	148.078	119.754	162.724	3154.78
uc007cgf.3	392.489	258.712	137.18	236.667
uc009ayo.1	228.478	58.107	100.525	321.417
uc011znx.1	61.1984	168.879	119.222	305.417
uc007bjx.2	701.588	381.534	566.589	6065.61
uc008vtu.2	184.669	143.677	174.682	389.167
uc008ylx.2	136.927	223.825	123.022	162.944
uc007xgf.2	61.5988	183.781	262.19	274.556
uc008uyh.2	200.426	157.695	162.01	1000.44
uc007wrr.2	270.548	283.164	201.014	820.75
uc007ggc.4	126.926	153.415	185.961	1215
uc008ipj.4	164.727	163.706	151.622	354.25
uc008ule.3	200.24	190.108	200.787	10696.2
uc007mva.1	80.1107	92.7485	80.164	1834.5
uc008akm.1	446.464	179.437	254.463	596.583
uc007mol.1	160.835	226.241	448.162	320.944
uc009lqa.1	296.039	225.091	292.803	6119.33
uc007fqx.1	254.191	195.636	211.596	1318.78
uc012arq.2	197.335	190.883	247.606	425.667
uc009tmr.2	159.932	223.163	255.236	379.278
uc007pyx.2	365.892	716.381	154.872	134.694
uc007qnk.2	88.0361	148.683	128.805	660.417
uc007fqb.2	209.245	98.7785	326.94	785.917
uc007aye.3	91.3254	208.681	206.546	592.333
uc007hoi.1	496.884	384.194	182.655	287.056
uc009rqe.2	89.1374	103.083	219.53	1064.36
uc009tpo.2	251.651	238.262	183.674	5800.14
uc007ncf.2	53.5242	104.968	231.808	334.167
uc007rla.1	123.395	202.535	177.516	457.861
uc007hwn.2	119.929	154.422	118.507	524.194
uc007hsu.2	234.31	155.001	192.432	516.222
uc007yqt.2	138.332	227.319	247.171	1209.97
uc008hmz.1	173.227	130.257	415.588	518.278
uc008nyf.1	144.579	148.173	84.7915	502.5
uc012aet.1	144.877	228.582	185.892	166.111
uc009rcd.2	201.65	116.783	95.4784	206.278
uc007ytf.3	126.724	107.745	125.158	2620.47
uc007cpk.2	116.257	104.888	126.355	520.167
uc007odm.2	163.803	170.806	164.891	1535.89
uc009rox.2	181.741	306.714	327.237	780.333
uc008utr.2	260.685	279.978	404.857	1658.69
uc007yrx.2	135.975	228.859	450.097	341.917
uc007lhv.1	67.0768	103.695	127.611	307.556
uc009fvi.1	322.301	230.475	432.962	1551.86
uc007bfz.2	409.7	368.099	342.435	23831.5
uc009olc.2	184.482	234.19	213.999	665.806
uc009tqo.1	152.752	144.131	175.176	1248.53
uc007eao.3	203.413	123.701	167.073	885.028
uc008eya.1	134.896	130.903	196.168	697.667
uc008lji.1	465.102	358.477	326.81	158.306
uc009grn.1	113.594	175.042	183.475	624.861
uc012hox.3	252.926	201.148	194.128	972.861
uc007btb.1	152.721	277.533	175.418	588.917
uc008fcc.1	201.013	155.156	232.731	1310.97
uc009ezv.3	143.073	162.356	168.239	1131.81
uc008twf.1	56.8824	73.0038	325.344	232.111
uc009loc.2	58.7264	82.3644	42.5189	3357.94
uc057lct.1	216.025	209.935	401.085	2170.06
uc007bxh.3	127.634	88.07	169.187	767.528
uc008emj.1	197.979	282.338	224.663	1078.44
uc007vhk.3	163.915	133.579	148.863	2711.58
uc007nif.2	365.179	163.007	1630.07	2675.36
uc008wuj.1	101.067	262.46	113.258	1064.03
uc033gpa.2	363.425	110.897	206.889	343.139
uc008hxc.2	406.204	114.002	152.94	144.25
uc012gla.1	178.961	129.23	175.521	551.722
uc007irx.2	120.889	153.498	154.665	2881.58
uc007xvl.2	257.507	260.64	469.472	1730.14
uc007yga.2	67.1579	163.853	75.0856	237.167
uc007ils.2	122.715	205.519	242.235	597.667
uc012boq.2	136.628	190.558	179.569	566.25
uc007jgv.1	128.562	237.331	143.863	137.222
uc008hpj.1	281.753	191.637	91.2273	395.639
uc012dmx.1	222.73	132.596	167.082	314.889
uc007dcv.2	134.495	241.268	138.409	152.667
uc007khw.1	601.858	339.876	747.328	519.528
uc007cyx.1	87.7257	53.4658	165.779	1046.08
uc008dtj.2	219.413	276.608	104.609	244.528
uc008cgz.2	185.846	266.785	81.2038	1415.69
uc009uph.2	319.902	308.009	417.805	184.056
uc011yrh.1	323.273	430.408	210.412	360.167
uc007amj.2	831.564	311.169	425.548	227.528
uc008qcq.2	105.7	128.96	73.4793	816.917
uc007qoa.3	165.628	227.227	246.694	1199.97
uc009nps.3	170.386	182.748	229.12	1933.39
uc008vmx.2	90.123	94.0809	101.452	312.667
uc009mzg.1	220.491	138.024	168.618	535.389
uc008ije.1	258.688	204.177	413.447	432.917
uc009sdd.2	154.17	135.425	275.069	643.417
uc008teq.1	191.08	104.667	90.2326	149.083
uc008dhb.1	272.724	169.585	232.523	561.25
uc009alg.1	119.881	86.4911	112.246	1588.89
uc007rnm.3	111.857	102.59	192.475	3240.5
uc057kvy.1	145.531	125.467	166.417	584.639
uc008pvr.1	189.279	188.987	147.787	4779.78
uc008cyu.3	46.7733	350.779	102.415	137
uc009pdf.2	228.313	259.045	298.798	3238.08
uc007cdy.2	199.688	194.986	241.948	4209.94
uc011zme.1	100.177	94.2098	215.789	470.944
uc007ksf.2	131.645	123.542	288.036	133.194
uc008nzm.2	113.999	92.7447	110.973	2178.72
uc007amu.2	234.706	182.161	243.304	154.083
uc009fkc.1	159.132	231.06	137.24	614.694
uc007mvb.1	70.0626	87.318	65.3142	1858.86
uc009gfo.2	165.355	136.392	140.721	998.917
uc009nbq.3	79.7406	72.2562	110.733	572.444
uc009srl.2	135.985	119.35	115.655	3860.72
uc007anx.2	91.8644	110.738	873.991	204.861
uc007brd.2	286.217	210.343	116.512	1001.47
uc009jep.1	112.111	96.5038	130.567	473.778
uc009omf.1	250.521	219.644	298.53	900.444
uc007hll.1	176.879	175.082	185.686	2925.19
uc008mky.3	148.694	175.904	303.88	379.222
uc008oqo.2	106.479	263.173	240.409	600.167
uc008gfk.1	279.837	83.1592	37.0035	587.417
uc009gbh.2	433.287	507.873	454.138	1067.92
uc007lek.2	237.494	415.525	220.101	940.833
uc011xqv.1	142.406	230.896	108.184	494.694
uc009tlp.2	56.6815	88.296	120.505	253.361
uc009kkb.1	157.548	92.9479	150.144	1164.36
uc008hin.1	135.252	142.561	91.1812	1614.97
uc009mph.1	135.805	273.383	227.903	318.278
uc009omi.3	92.2471	63.7968	85.2339	1689.83
uc008cge.2	487.08	250.671	360.529	1230.31
uc009anf.1	354.77	231.167	430.381	772.5
uc029tiy.1	494.936	153.911	78.1459	634.972
uc011ymy.1	82.8281	75.7468	57.8609	1614.42
uc008glb.2	256.028	422.357	402.733	396.472
uc009bff.2	120.05	182.979	151.975	677.278
uc008pjq.2	172.502	166.644	108.018	499.694
uc012cef.1	346.775	330.161	109.974	447.667
uc008ukn.2	240.36	171.34	257.659	2673.81
uc011yit.2	155.145	205.738	243.782	657.472
uc007feq.1	1400.47	638.867	633.092	2185.53
uc008usn.1	236.053	263.628	43.6696	255.25
uc008dyi.1	307.51	99.4699	204.935	161.139
uc008vxp.2	487.91	357.887	411.037	10830.1
uc007lzs.1	114.504	145.978	138.79	3311.67
uc009ghk.2	41.0672	159.917	88.825	316.611
uc009nio.1	149.863	233.734	161.303	377.806
uc009oqi.1	76.9645	166.844	169.843	258.833
uc011zei.1	251.978	160.677	242.173	325.583
uc007jxf.1	174.558	128.263	193.935	6031.58
uc008csf.2	81.4539	81.4421	56.3208	483.611
uc009joy.2	91.1487	96.3668	121.189	2408.03
uc009kys.1	150.584	165.583	145.934	353.806
uc007ymm.1	127.45	176.072	231.347	325.528
uc008qlf.1	103.606	75.8335	120.031	675.444
uc007iat.2	160.959	100.62	117.714	367.333
uc007mex.1	156.609	91.1698	82.4146	254.25
uc007atg.4	340.002	190.706	335.26	492.639
uc009rwo.2	264.196	201.346	102.073	761.611
uc007ofj.1	280.931	104.14	118.98	484.917
uc009nas.2	222.242	216.627	201.088	963.25
uc009mwn.3	145.356	144.009	90.9429	1125.53
uc007udo.2	177.354	211.796	283.753	1718.11
uc007sjr.2	248.316	419.559	280.231	402.194
uc007ieo.1	236.134	223.431	272.812	7889.19
uc009ied.2	130.833	117.256	115.194	1607.69
uc007jwy.2	125.828	217.89	282.165	838.306
uc007dtu.2	137.093	189.719	101.984	929.306
uc008ujo.2	311.843	216.644	169.534	1230.28
uc009pbj.1	197.396	119.468	91.7522	727.167
uc008xss.2	41.1229	94.2156	97.1613	259.194
uc008cuj.1	130.042	127.034	126.61	4568.33
uc008goe.1	376.124	352.598	260.619	360.694
uc008ltp.1	91.2201	55.9021	28.9623	325.028
uc012dca.1	45.4058	150.22	130.811	416.167
uc008spn.2	103.697	185.045	82.1649	567.528
uc012cbc.2	187.367	150.906	120.075	632.667
uc007gkb.1	388.468	134.349	260.351	1829.64
uc007zzs.2	106.576	132.659	93.9927	476.278
uc009txs.2	217.337	210.083	251.853	4425.53
uc009pce.1	265.86	126.218	252.885	168.139
uc033frf.1	113.191	172.32	275.643	556.278
uc007lhx.1	220.439	75.6091	118.514	446.222
uc009sya.3	162.303	234.035	83.6795	147.583
uc007leq.1	176.64	186.442	251.575	2537.36
uc008wea.1	171.657	341.69	191.052	439.444
uc008pxu.3	200.192	216.75	263.359	212.917
uc009kpt.2	411.436	182.783	269.328	688.75
uc009ayf.1	180.951	299.74	233.942	323.472
uc008kxa.2	136.203	743.277	298.838	322.694
uc008zky.1	82.0186	99.2837	83.6943	1385
uc009ord.2	77.7438	138.705	152.096	1267.22
uc007diy.2	189.257	210.319	286.236	428.833
uc007xok.1	322.861	264.304	334.725	19011.8
uc008pvq.1	143.558	149.219	166.536	886.222
uc008etd.1	130.942	147.29	114.11	1013.72
uc009hyj.1	198.466	195.545	262.108	2312.11
uc007mai.3	129.487	143.637	207.118	725.917
uc008grg.2	188.815	366.733	296.151	1459.61
uc008zpv.2	224.98	211.831	150.203	671.111
uc009ntf.1	1069.36	283.369	370.028	3816.47
uc009avv.2	203.182	110.99	381.554	926.056
uc007hld.1	197.071	208.9	198.676	10026.4
uc008nkn.1	339.001	396.489	130.781	224.167
uc009ltl.2	163.815	176.523	162.997	568.722
uc008zvp.3	289.862	893.716	151.919	260.333
uc009lhv.1	129.338	111.33	111.11	618.611
uc009cif.1	254.182	212.688	117.267	2161.86
uc007kvd.2	129.731	130.898	128.47	3015.22
uc008eww.2	441.426	304.768	474.78	1786
uc009pyq.2	151.986	158.645	182.698	342.75
uc008vbi.2	58.4313	55.4831	55.2119	321.083
uc009lrl.1	70.7382	142.936	245.369	210
uc009jxh.1	215.314	130.212	113.434	492.972
uc008jbj.1	196.511	211.014	210.471	2825.19
uc009ano.3	514.655	448.516	262.115	746.639
uc008eff.1	188.538	183.195	203.049	747
uc008rdy.1	238.687	184.322	257.054	8233.08
uc008hsa.1	288.318	165.741	151.633	572.667
uc008pxd.2	170.709	208.901	377.157	886
uc007bpi.2	342.262	447.123	607.514	317.139
uc008tyy.1	232.474	348.807	363.524	375.528
uc009dpq.2	256.081	213.412	261.717	34969.7
uc009qno.3	235.031	211.418	118.836	427.917
uc007bsf.2	125.3	190.818	158.068	653.889
uc008luu.1	93.8814	238.149	172.924	1127.69
uc008yrf.1	299.824	176.769	155.877	693.611
uc008mes.3	106.618	186.752	183.978	272.889
uc009nsl.2	74.7993	137.466	140.278	179.361
uc009eoi.1	97.1912	120.156	148.052	694.917
uc012hgl.2	359.3	241.389	145.345	733.111
uc007uko.1	173.794	309.942	167.55	769.444
uc007bkg.2	114.515	131.914	175.507	4361.67
uc008wrq.1	227.096	189.251	287.448	762.611
uc012frp.1	129.972	205.559	422.091	383.361
uc008zzw.2	118.961	211.786	270.518	678.639
uc008iwf.1	1149.79	474.583	737.734	38056.7
uc008bvc.2	190.893	60.7031	90.0223	397.25
uc007blt.1	197.746	139.913	146.527	229.722
uc007jup.2	210.534	187.484	157.171	2674.39
uc007fgg.1	160.067	119.851	168.589	2442.33
uc007gfj.2	128.023	133.853	183.911	602.472
uc007swc.2	324.17	125.393	215.189	123.139
uc008pvt.1	257.785	168.436	250.501	2095.64
uc007ykz.1	155.032	194.587	322.278	227.389
uc012bet.1	199.204	106.727	159.048	233.833
uc008ocn.2	69.2463	91.0572	95.6095	951.611
uc009gdq.1	516.366	407.731	569.834	5738.44
uc008rsw.1	71.011	112.883	169.412	468.861
uc008brw.1	141.838	191.962	177.379	388.722
uc009sqz.1	111.895	237.487	639.253	266.611
uc007zjz.2	90.8013	296.595	197.574	130.667
uc009dcy.2	148.31	96.9451	110.715	277.694
uc009ktj.2	135.868	134.635	190.739	274.25
uc007aqg.2	258.419	259.068	163.241	267.306
uc008dzc.2	129.566	186.035	197.184	337.222
uc008vih.2	230.263	294.293	245.421	1896.86
uc008rvu.2	122.007	243.628	341.859	395.361
uc009jnc.2	139.141	190.231	193.567	249.833
uc009qbf.1	199.497	195.707	168.282	465
uc008pau.3	207.952	397.943	223.184	294.389
uc008vbt.1	571.072	131.558	154.266	286.75
uc008azj.1	163.936	319.921	323.604	3197.69
uc008hda.1	126.569	447.705	376.191	1693.19
uc007kid.2	138.436	299.772	137.18	288.833
uc007mtb.2	181.78	226.083	218.888	589.806
uc011zwo.1	467.106	328.896	154.723	247.639
uc008nka.3	400.845	256.239	340.277	5445.89
uc007gek.1	125.807	156.796	140.884	3081.89
uc007zbb.2	160.955	121.378	89.3414	391.083
uc008ugp.1	109.491	443.498	203.865	201.333
uc007ywv.1	153.399	122.009	103.978	1421.44
uc007nmt.2	200.086	146.216	227.088	703.222
uc007msx.2	90.2889	92.7914	202.796	451.361
uc008oos.1	328.42	238.626	257.865	819.917
uc008ifp.2	93.5014	161.107	123.436	262.694
uc009rcf.2	286.469	313.912	285.81	210.25
uc008kep.2	374.805	313.245	592.593	3661.94
uc007sxr.1	180.631	110.479	110.698	217.028
uc008rtk.3	239.931	665.737	68.9093	328.972
uc011yds.1	164.021	143.531	181.312	10062
uc008uoa.1	110.129	122.983	100.922	435
uc033hps.1	77.8555	165.658	280.284	350.611
uc009alv.1	92.9627	111.615	439.563	484.444
uc008mkx.2	107.268	182.352	163.78	3403.17
uc009rxy.2	234.236	148.866	270.28	1492.17
uc009orr.4	114.109	71.948	143.067	250.361
uc009lxw.1	81.8475	117.561	51.6362	389.722
uc009dnf.2	88.5068	89.5346	66.6185	295.75
uc012ayy.1	213.023	115.684	219.824	185.694
uc007ohb.1	97.1627	137.92	227.251	232.528
uc007ulc.2	106.7	104.106	224.985	604.556
uc008oei.1	490.91	152.65	207.527	958.222
uc007fhg.2	227.285	131.849	145.304	617.278
uc007ayg.1	164.027	178.542	367.037	324.667
uc008shu.2	169.203	195.516	172.305	2135.58
uc008zdr.1	151.129	218.888	173.81	275.778
uc009jfw.1	235.504	114.603	116.241	492.861
uc007hua.1	198.56	208.14	190.579	4917.56
uc008aoq.1	149.795	236.08	118.552	943.722
uc008pxx.2	147.312	197.418	142.491	522.056
uc007rmw.2	639.841	98.1942	161.954	328.556
uc008qyd.2	189.063	139.47	189.395	2762.47
uc007ebh.2	72.0535	447.174	159.454	131.667
uc007uae.1	161.568	330.083	284.584	314
uc007ysa.1	339.188	222.609	321.773	485.389
uc009kwj.2	1330.11	273.809	330.931	277.667
uc007mum.1	174.308	276.793	283.475	662.417
uc009ngy.3	115.519	189.116	310.716	612.083
uc008vhr.1	518.476	610.044	1472.73	20722.1
uc008pwg.2	163.589	107.214	77.1903	1064.78
uc009dme.1	179.824	178.996	273.254	854.806
uc057lwv.1	146.533	182.414	267.852	848.528
uc007yxt.2	283.607	203.73	150.99	189.5
uc008ghm.1	450.008	342.361	169.975	287.056
uc012geu.2	233.941	72.4012	165.422	218.611
uc008xnr.2	381.684	196.579	303.095	287.861
uc009sap.3	312.977	193.838	450.014	1115.42
uc008lwg.1	143.8	284.241	310.61	232.444
uc007djw.2	113.374	141.593	172.465	292.056
uc009cue.2	220.894	162.588	199.709	4610.75
uc008qsg.3	321.087	164.775	193.078	2135.11
uc008nye.3	52.6638	108.844	115.677	550.917
uc012czn.2	42.3637	130.778	249.443	210.472
uc008jag.1	511.685	107.898	163.495	595.75
uc009bdz.1	316.392	172.706	139.548	562.028
uc007wru.1	239.253	220.224	218.268	1068.69
uc009ddb.3	153.659	142.288	138.187	404.778
uc008fdl.1	168.085	104.607	97.9978	859.611
uc011zlu.1	166.134	215.967	158.812	486.139
uc007yad.3	110.322	224.515	399.38	638.167
uc007msy.2	70.758	274.308	227.28	470.944
uc007kib.2	181.335	210.151	175.159	319.833
uc008fqp.2	111.04	167.178	155.95	432.194
uc008utc.1	204.098	221.367	231.338	655.056
uc009pwt.2	116.243	184.037	167.537	332.611
uc056znl.1	211.01	132.202	193.866	1238.14
uc007ejx.1	562.853	284.916	199.796	271.333
uc009jtm.1	273.705	184.346	210.808	593.833
uc009sfv.1	134.243	160.844	106.538	849.278
uc009dml.1	437.451	102.714	121.774	561.333
uc008wiq.2	155.035	126.927	453.636	302.583
uc009cgm.1	56.4568	161.865	126.391	193.861
uc008wsf.2	146.27	257.982	161.847	604.417
uc012fxh.1	212.792	145.8	281.559	655.361
uc008ctm.2	144.451	232.923	268.676	1167.92
uc012gxl.1	306.358	211.313	238.649	269.083
uc008jks.2	185.05	196.691	160.607	261.028
uc007ghd.3	321.498	165.614	263.14	407.222
uc033imo.1	165.319	113.949	128.222	438.056
uc008ifc.2	169.853	300.432	108.06	785.389
uc007jgo.1	135.788	140.151	219.581	1666.44
uc009jxr.1	44.0787	33.1691	58.75	376.306
uc008zin.2	218.602	90.6004	286.668	758.111
uc012cyx.1	601.717	200.616	78.4526	609.417
uc009oli.2	174.401	131.2	134.863	780.194
uc033hgl.2	329.906	169.152	192.236	1158.69
uc007rcm.4	155.771	197.641	99.9521	2768.31
uc007xvz.2	272.681	242.673	243.539	2408.44
uc007jgg.2	196.962	233.321	217.207	1089.83
uc007aoi.2	366.378	168.348	144.968	1965.28
uc008kwe.1	211.637	138.178	211.621	1165.89
uc012bnm.1	160.97	205.356	175.933	114.944
uc008olv.2	701.129	162.184	317.787	146.361
uc007wvt.1	244.35	116.814	509.726	297.333
uc009jqq.2	126.796	202.314	262.357	778.944
uc008pdq.2	284.175	59.8108	40.8001	177.528
uc009sbn.1	132.235	147.648	204.555	346.083
uc009iqa.1	275.168	166.733	149.423	246
uc007bxg.3	198.303	80.3603	195.156	717.972
uc029sfw.1	95.6031	103.594	118.121	2415.86
uc007cgz.2	182.203	149.167	138.39	1804.92
uc008uct.1	278.497	203.056	356.411	2217.72
uc007csc.2	120.708	153.24	107.876	1611.78
uc009seb.2	253.17	303.662	376.554	819.639
uc007lyi.2	163.969	203.263	143.672	1434.83
uc009bms.1	433.243	224.009	266.376	272.417
uc007xkt.3	64.4029	73.0482	267.121	623.667
uc008gsx.2	188.513	227.171	171.906	606.472
uc009cyw.2	175.941	176.652	233.763	835.111
uc009uke.2	190.407	219.072	345.22	3089.19
uc008jzs.2	234.326	218.103	323.411	317.222
uc008zhu.1	145.361	454.306	231.577	358.167
uc007lma.2	150.723	116.714	306.447	521.722
uc008mjx.2	173.044	197.794	221.474	326.472
uc008zre.2	405.129	278.909	489.326	1077.92
uc007icw.1	176.693	142.543	177.745	375.167
uc007qpv.2	363.896	82.6544	313.457	141.583
uc009dcc.1	164.889	79.458	126.087	1128.56
uc009jtv.2	105.766	106.106	92.9749	468.806
uc057ayq.1	894.97	100.65	173.603	292.361
uc007jrb.2	111.284	220.457	171.725	3522.83
uc033jeh.1	35.0857	64.9833	94.7816	120.833
uc007dyz.1	581.418	378.4	265.259	1641.11
uc008reo.2	81.0666	192.635	221.531	985.528
uc011wix.1	199.842	184.255	47.7715	193.472
uc008viw.3	292.773	309.952	488.612	1557.81
uc009apb.3	268.19	211.922	184.384	1564.5
uc009rpj.3	195.024	137.078	263.182	317.083
uc009aeu.1	177.149	156.315	175.139	6586.92
uc008szm.1	237.635	380.993	1365.79	669.583
uc008kjx.2	358.928	943.899	365.72	495.611
uc007mxj.2	117.288	183.009	91.5147	636.5
uc009nip.1	254.437	295.386	209.042	462.083
uc056zlq.1	70.4777	46.258	176.808	251.639
uc008mfe.2	143.806	109.679	82.9267	812.611
uc007yar.1	351.73	412.878	147.282	418.778
uc008atp.1	189.334	422.788	255.381	2212.92
uc029ruj.1	156.004	134.949	127.924	1349.14
uc007tpa.2	70.6559	115.259	101.107	1492.36
uc009ont.2	137.249	289.851	535.901	152.222
uc008vom.3	251.73	233.496	66.5768	1204.08
uc007vhm.1	288.795	105.625	125.287	478.472
uc008lwd.1	149.498	286.05	179.263	925.667
uc008zwe.2	112.044	193.46	296.34	121.639
uc009npy.1	48.5945	118.396	113.296	405.194
uc009kqt.1	125.476	234.492	99.2689	1159.67
uc012cpu.1	376.875	422.506	1395.87	487.722
uc007gzs.2	669.913	476.483	278.477	2178.64
uc008wrt.2	254.815	138.612	175.22	213.389
uc012ebb.2	82.5186	329.682	156.066	1500.92
uc008htq.2	83.2184	88.0914	136.157	303.361
uc007jyy.1	196.763	181.547	189.213	8658.33
uc011ybk.1	110.327	129.035	196.074	513.861
uc007fxt.1	360.879	1907.64	499.438	1839.86
uc011zyg.2	112.562	83.132	191.364	367.389
uc007sxz.1	160.312	115.368	164.134	854.611
uc011xso.1	353.765	716.937	127.774	507.25
uc008bch.1	324.649	189.737	249.924	1103.78
uc008ssk.2	89.1539	183.893	216.88	463.306
uc007yih.2	145.7	175.972	496.147	175.111
uc007lkz.2	93.3644	164.792	137.141	2394.67
uc007iuj.1	80.964	94.6225	128.435	283.306
uc007etq.1	263.69	292.902	106.64	497.361
uc008exd.1	92.268	106.914	158.526	672.833
uc007oeb.2	186.707	252.762	942.023	1341.25
uc033jmz.1	269.773	268.076	106.964	668.056
uc008wtz.1	74.3026	123.568	105.018	1690.58
uc008xan.2	212.949	253.235	294.429	441.556
uc007ypm.2	337.808	310.499	379.963	1747.19
uc008vbb.1	380.907	738.437	459.555	911.278
uc009lom.1	171.253	84.4237	201.261	1292.11
uc011wks.1	195.97	150.359	142.955	366.111
uc008xuz.2	122.566	263.048	127.86	214.583
uc008ksz.1	166.735	103.011	135.096	1029.06
uc009ozy.3	188.761	160.077	169.806	29176.3
uc008wgf.2	788.689	468.821	1002.47	6211.53
uc011ydm.1	171.6	124.726	221.096	1209.78
uc009dec.2	188.101	144.792	135.899	175.917
uc009txf.1	377.726	172.888	645.268	422.361
uc012but.1	173.435	155.983	321.132	354.167
uc008dgr.2	198.211	249.246	318.037	1350.28
uc009nes.2	452.76	173.205	314.184	365.306
uc007cax.2	167.628	95.9438	121.561	300.139
uc009ndp.1	742.002	210.019	373.138	155.833
uc007zbo.1	207.847	165.087	252.196	818.556
uc007mxw.2	223.787	393.722	116.465	268.583
uc007ing.2	276.226	138.163	224.274	385.694
uc007fak.2	587.761	173.563	203.096	664.278
uc012gga.2	177.676	179.434	163.769	342.861
uc008rer.3	94.7083	198.073	175.063	623.722
uc007hdp.1	218.38	164.386	242.55	936.222
uc007slp.1	185.787	492.578	377	327.417
uc008omq.2	158.808	215.601	128.207	765.889
uc009omb.2	121.393	54.5227	67.5231	812.083
uc008oxl.3	264.356	205.159	204.347	2670.31
uc009iyb.2	125.575	154.207	193.769	327.833
uc007wxy.1	292.743	282.775	319.892	836.556
uc009lze.2	213.919	246.536	146.399	335.139
uc009fwm.2	370.605	327.792	461.397	1684.67
uc009kje.1	336.658	138.427	257.748	918.972
uc009qty.2	310.273	316.386	373.184	4420.31
uc008uro.2	171.991	169.262	221.249	1638.69
uc009ufu.2	104.154	84.7889	149.121	198.639
uc007ycx.1	117.398	156.621	157.045	2186.72
uc009sqn.2	374.795	132.396	236.049	415.667
uc008mjn.3	105.266	84.7318	270.764	111.639
uc007ivb.1	130.088	120.183	150.201	4301
uc009qnr.2	1148.12	137.205	240.773	138.417
uc007ksv.1	218.694	91.0184	152.874	705.694
uc011wua.1	140.082	67.5853	92.777	120.278
uc056zxp.1	194.873	130.055	138.895	352.083
uc008zor.1	179.427	152.368	223.113	1867.25
uc008xtg.1	168.978	109.601	137.291	1296.36
uc011xnn.1	405.593	86.4442	184.521	606.694
uc057bel.1	106.973	118.655	149.866	378.722
uc007qta.2	65.6764	153.126	197.334	296.972
uc012cxy.1	114.669	134.474	261.117	887.417
uc007mys.1	91.5422	88.5613	73.4088	408.889
uc007wlu.2	162.513	102.325	456.817	231.833
uc057aly.1	229.4	150.805	150.911	248.611
uc007klv.2	212.174	126.014	123.689	365.722
uc008jai.1	227.674	259.381	1080.99	899.556
uc008srs.2	135.052	150.151	135.559	354.75
uc012hjz.1	48.5535	167.78	180.501	309.5
uc009btl.2	118.471	96.0772	239.988	619.444
uc012bdv.1	151.503	146.279	157.515	1796.25
uc007rea.1	184.671	249.351	170.564	360.389
uc007eyn.1	170.824	89.8766	88.6074	345.778
uc008jec.3	137.29	113.876	95.0698	542.972
uc008rvv.2	169.164	187.496	95.0712	271.167
uc007sjx.3	283.822	205.253	221.132	240.056
uc007ozj.2	311.039	232.062	242.521	888.778
uc007xek.2	101.667	113.043	107.913	1974.64
uc009chx.1	103.022	134.25	127.239	1406.22
uc012cje.1	52.8319	134.455	1157.6	441.361
uc008ipq.2	239.608	77.6615	66.545	146.028
uc007xuz.2	103.952	127.71	208.841	614.222
uc008bwc.3	154.433	215.065	185.687	517.389
uc009bjj.1	236.884	149.885	279.781	779.861
uc007ipc.1	227.424	133.01	133.465	1639
uc007mux.1	231.702	346.593	464.001	1159.53
uc007bhs.1	176.706	190.06	258.585	541.111
uc009cfh.1	174.304	221.552	340.481	2222.86
uc009fsf.1	363.288	372.707	662.7	629.806
uc008inv.2	43.8777	367.57	159.708	126.028
uc007lft.2	85.1158	62.2803	124.899	708.361
uc009ode.3	147.693	125.715	188.075	1228.06
uc008alv.1	183.345	148.122	167.574	4908.06
uc007oiq.2	279.788	128.252	152.926	252.083
uc033fib.1	496.165	186.632	193.694	426.25
uc007hva.3	162.921	262.615	162.202	434.75
uc008qjr.2	331.214	172.657	250.31	275.806
uc009ggb.1	880.061	591.444	228.343	380.306
uc008cvr.1	146.26	155.712	72.6932	401.139
uc008msq.1	157.938	269.564	239.968	843.917
uc008zqr.1	213.448	98.1522	236.374	457.972
uc007ftm.2	208.935	204.031	376.061	698.5
uc008uzp.4	69.1233	94.7045	182.015	726.611
uc012fnq.2	118.211	427.434	62.0246	495.306
uc007mqq.2	265.751	214.403	221.064	1193.19
uc008ctn.2	162.743	228.537	538.528	911.944
uc007ini.2	89.526	516.874	349.491	128.667
uc009bjl.2	158.859	139.018	146.124	1751.11
uc012gmf.1	395.169	193.414	322.626	1499.72
uc009cfi.1	276.753	199.559	217.453	1962.14
uc009par.1	283.343	163.386	330.48	201.028
uc009dun.1	330.22	274.907	306.348	21869.5
uc008pwz.3	132.503	132.255	154.869	842.944
uc008eug.3	265.161	194.127	222.483	331.028
uc009nhb.1	148.951	132.188	189.844	299.583
uc008avb.2	203.522	356.915	387.575	196.139
uc008uzm.4	78.6952	103.233	101.696	762.861
uc007hxt.3	206.28	143.938	461.01	348.889
uc007llk.2	286.405	271.864	345.764	833.417
uc009jrg.2	167.12	178.814	104.571	192.583
uc008dfv.1	162.669	110.296	275.208	340.806
uc008yrr.1	165.749	100.423	127.274	2128
uc029rpl.2	119.491	299.425	204.596	511.389
uc009bmn.2	160.977	201.026	172.864	600.222
uc029vgw.1	728.14	120.917	249.373	145.333
uc011zaa.1	265.972	358.795	708.347	917.417
uc007xem.1	134.357	141.686	123.946	907.083
uc009rpv.2	102.345	169.68	583.168	662.389
uc009eup.1	223.838	1394.9	367.04	486.083
uc007ygf.2	142.241	115.726	123.099	225.028
uc007gfv.2	259.914	230.72	256.878	2972.58
uc008vgr.1	108.33	98.6795	79.3642	556.944
uc009mrc.2	651.835	421.81	51.1936	752.861
uc009ltp.2	371.865	197.316	387.364	121.667
uc009jnb.3	434.036	159.485	317.828	340.361
uc009vew.1	123.26	126.068	115.316	48646.6
uc008nny.3	208.607	126.189	174.768	574.472
uc009uvd.2	190.5	256.89	60.9976	142.944
uc012bju.1	231.408	143.275	597.566	311.306
uc008ufl.2	55.7939	168.961	334.575	225.056
uc009jhz.1	273.322	273.283	163.451	519.639
uc008jin.2	100.64	163.591	217.094	265.167
uc007dgp.1	178.014	187.802	178.25	1324.39
uc007ysp.2	142.607	190.964	187.897	405.972
uc008rlr.1	169.68	178.522	141.217	347.722
uc007gef.4	203.556	176.009	195.383	1963.78
uc007jtl.1	78.1106	323.914	188.787	299.417
uc009psc.1	161.389	143.406	68.8649	365.5
uc009iii.2	90.9082	74.9372	88.3972	173.889
uc009nsx.1	160.208	285.035	134.534	444.306
uc007yza.2	122.098	136.81	110.876	3056.92
uc008hgw.4	263.731	332.317	192.591	262.361
uc008rtf.2	260.003	317.104	167.755	224.167
uc008mqz.3	117.41	215.886	86.1127	524.667
uc008ead.3	99.5049	86.1241	116.223	604.639
uc011wsb.1	164.787	150.578	92.7753	726.833
uc008qig.2	44.0181	118.655	141.447	133.722
uc008xvm.2	155.086	167.386	180.902	1985.47
uc057ler.1	126.197	89.4501	92.5566	881.306
uc008zhm.1	291.304	163.542	388.117	420.222
uc009aga.2	171.004	52.5452	479.272	180.583
uc012dml.1	169.253	295.642	222.406	2052.03
uc008npk.1	266.168	181.321	380.592	628.361
uc007bkb.2	571.899	195.556	631.373	1066.94
uc057auo.1	57.127	50.9481	74.0668	204.806
uc012fzu.2	268.847	181.095	230.959	483.278
uc007ilf.1	82.3954	90.7173	81.2148	1702.14
uc007sjo.2	212.603	318.655	175.135	370.861
uc007iud.1	87.8235	270.459	122.961	871.5
uc008lht.3	203.978	150.278	191.031	405.333
uc007hyh.2	221.204	176.182	656.111	729.333
uc009lct.1	308.235	187.966	339.926	876.083
uc008lmc.2	88.1057	159.954	115.888	350.056
uc008jtj.2	99.0993	73.077	316.685	757.444
uc009jwp.1	258.326	144.597	194.871	712.722
uc009ira.2	118.124	227.918	123.853	321.944
uc008hpr.2	203.706	176.84	251.394	9659.08
uc007nuo.2	191.266	243.708	123.31	318.333
uc007jfa.1	277.191	188.843	284.258	1681.31
uc008vaz.1	76.5988	89.6725	46.3445	204
uc033fwp.1	235.053	73.2849	626.501	132.583
uc007ksg.2	61.1616	44.9551	59.7005	336.056
uc007eic.2	143.381	145.834	253.234	312.056
uc007kne.2	296.756	516.184	428.729	303.389
uc008vfv.1	212.56	213.723	277.307	786.333
uc008phd.1	133.405	272.051	159.22	483.806
uc007zvv.2	119.662	207.129	202.845	490.889
uc011xlg.1	162.943	177.08	193.71	414.139
uc008jrn.2	174.306	120.985	103.2	272.306
uc007erk.3	459.235	346.019	505.106	317.583
uc007wrz.1	132.533	289.894	1551.18	350.806
uc007dkx.1	914.76	321.434	651.291	1599.56
uc009kim.1	579.278	509.509	682.989	909.028
uc009cix.1	700.422	316.524	321.695	481.722
uc009apl.2	96.6771	78.8407	172.82	211.167
uc009eyt.1	222.866	276.302	271.496	11928
uc008vjr.3	271.079	273.003	270.02	4685.83
uc057aru.2	157.625	119.725	162.723	366.444
uc009les.1	282.068	340.026	209.323	971.778
uc007pdl.2	188.485	201.312	165.893	993.5
uc007ahn.1	269.754	138.955	189.933	989.306
uc008jhc.2	239.775	145.748	246.307	1379.28
uc009cxq.2	144.058	130.387	422.44	182.556
uc008qje.2	230.761	143.201	155.857	312.056
uc007ysc.1	118.823	116.827	104.264	3059.42
uc008sgv.1	146.228	183.387	173.789	180.722
uc033gmk.1	146.189	120.279	135.576	955.778
uc008sfv.2	144.782	100.501	172.301	329.917
uc008eob.1	78.7877	70.5618	139.626	456.722
uc008vhd.2	131.897	206.421	96.5298	727.278
uc011wlq.1	103.313	204.809	117.687	718.111
uc008htk.1	420.614	338.703	605.173	748.444
uc008ngo.2	377.016	184.288	191.944	582.361
uc008sgg.2	200.755	472.45	361.301	336.472
uc007qsg.2	1299.69	347.084	219.045	920.444
uc009iko.2	156.468	136.351	78.4996	329.306
uc008llr.1	108.957	129.078	108.267	492.639
uc009ajm.2	147.769	108.208	181.506	681.361
uc007kmf.1	148.123	208.019	222.771	1469
uc009kjv.2	152.718	335.328	234.005	349.694
uc009rxh.3	111.031	120.468	112.706	1159.47
uc008iyh.3	161.327	85.9224	82.8105	329
uc008jiy.2	227.871	175.157	116.853	199.028
uc009nlf.1	218.786	188.257	322.089	1117.97
uc011wxn.1	193.102	169.577	133.582	3433.31
uc009jqu.2	178.486	251.042	144.515	459.417
uc007elt.2	58.4732	50.8342	39.4686	1362.86
uc008sin.1	77.2685	95.3673	86.0535	603.889
uc007hdm.2	76.6035	119.755	106.283	1028.25
uc057koq.1	204.046	140.653	258.352	875.444
uc007rhm.2	79.3169	100.738	215.457	602.417
uc007kuk.1	239.596	164.314	125.101	185.139
uc008gju.2	129.098	102.71	165.928	243.056
uc008nts.2	342.343	183.85	251.951	1035.83
uc008uvk.2	247.322	64.386	129.375	291.222
uc007sxb.1	102.646	57.7435	93.4164	399.389
uc008wxo.2	56.3693	78.828	161.311	435.472
uc008xui.3	259.989	62.9192	117.899	1081.06
uc008zvt.1	237.978	543.535	420.324	122.75
uc008kvf.2	213.359	271.427	173.97	312.694
uc008jtm.2	213.151	144.256	440.668	286
uc007diz.2	165.856	177.271	174.688	1063.5
uc008keq.2	93.5314	85.951	89.5674	2274.61
uc007hnx.2	117.07	197.385	89.9862	132.167
uc057lir.1	259.79	811.095	195.516	893.472
uc007ech.1	159.799	123.73	39.88	573.583
uc007pbo.1	255.635	236.806	231.471	14124.9
uc008zuf.2	44.2699	42.5963	247.422	355
uc012gjv.1	141.858	307.477	1118.04	256.25
uc009mpr.2	63.0194	572.992	99.5183	307
uc008hkx.2	723.829	156.677	571.459	1417.58
uc007kxt.2	451.961	326.046	2453.32	7405.53
uc007yjy.3	169.049	302.629	141.12	429.889
uc007ovj.2	120.933	133.578	135.423	1118.44
uc009jkb.1	203.008	205.424	625.65	164.944
uc008nlc.2	223.766	188.1	180.874	1246.47
uc008jaw.2	270.135	218.527	306.532	7904.17
uc007kyd.2	236.511	182.297	209.145	117.306
uc007qeo.1	110.686	45.6512	97.2007	415.25
uc008uid.3	120.963	144.316	104.984	729.944
uc009acb.2	95.5019	158.676	203.547	1086.03
uc007cat.2	644.77	206.46	186.47	223.167
uc009jfy.1	166.305	155.766	201.279	10594.3
uc007mer.2	174.294	168.324	392.886	467.917
uc007xpa.2	255.086	170.491	817.454	756.75
uc008mqq.4	329.422	1081.47	772.156	1701.78
uc007msm.2	366.776	166.184	227.195	439.194
uc008oti.2	124.734	135.769	144.814	502.528
uc007xab.1	202.626	171.725	335.239	397.278
uc008xnl.3	168.677	272.506	900.681	466.833
uc008ayz.3	136.848	237.525	587.124	373.444
uc009prn.2	576.004	240.088	279.955	328.417
uc008sdb.1	204.012	342.016	540.352	249.417
uc009obm.2	51.8327	77.9157	61.7534	545.278
uc009fpx.2	114.622	250.827	299.069	519.472
uc007lqa.3	954.706	68.1882	150.034	529.944
uc009dgx.2	313.087	161.875	1414.63	369.222
uc008idr.2	109.366	196.015	151.172	560.889
uc007hhm.1	260.609	159.549	312.643	937.806
uc008iro.2	276.178	161.167	254.354	212.278
uc009jpj.2	184.095	102.374	315.667	217.111
uc007gcl.2	235.024	272.21	274.568	894.889
uc008jgk.2	315.475	307.325	225.904	308.75
uc008hwo.1	203.252	255.276	340.499	276.722
uc009ian.1	213.915	231.838	132.024	162.556
uc007jdw.2	82.0148	82.4943	67.9046	154.444
uc012ggg.1	382.086	318.412	130.849	284.972
uc012bxp.1	213.91	171.163	100.887	424.167
uc008eik.2	140.001	111.891	132.421	220.556
uc008srz.3	140.55	79.3465	144.968	210.167
uc009nry.1	129.072	96.2295	429.918	446.25
uc008wkl.1	61.7181	191.614	321.077	169.833
uc009cpo.1	91.7605	85.7442	148.82	610.667
uc008xtw.2	125.519	115.034	294.568	587.083
uc056yjx.2	163.301	269.684	70.5005	170.889
uc008vhn.1	168.7	183.4	432.589	661.889
uc009tbx.2	229.61	109.863	187.783	232.972
uc007jtj.3	74.9272	180.322	120.325	434.111
uc007lxd.3	163.335	101.873	491.848	358.083
uc007dxo.2	283.672	186.807	207.727	3262.08
uc007kjo.1	278.705	221.175	205.622	1421.75
uc009ijh.2	175.516	171.336	224.568	275.306
uc007tch.2	162.868	172.763	203.827	1599.64
uc007lpd.2	167.303	74.0563	235.659	389.806
uc007qgv.1	181.936	212.813	181.743	665.583
uc007lme.2	186.511	209.854	207.297	1797.67
uc008jca.1	166.173	213.603	683.418	989.222
uc008woo.2	162.76	264.856	377.155	248.389
uc009blr.3	185.99	206.225	168.577	951.528
uc009rbk.2	213.18	98.4055	299.668	169.167
uc008qak.2	240.226	332.884	262.886	453.111
uc008byh.2	102.424	86.4238	190.669	321.889
uc008ejf.1	219.897	192.717	144.872	541.25
uc007yxc.1	278.979	191.969	245.595	392.556
uc009pcy.2	130.75	170.412	269.287	5350.75
uc007dhs.1	106.685	222.592	146.853	465.944
uc009kvr.3	174.56	84.2723	111.767	550.361
uc007fup.1	162.336	209.198	181.205	2327.61
uc033fpd.2	119.438	111.36	155.601	1381
uc011ymh.1	380.627	160.437	206.786	3220.94
uc008obc.1	216.399	931.742	398.72	457.806
uc007jqm.2	182.433	260.485	240.649	1327.97
uc008sdh.1	59.8563	125.376	141.297	529.833
uc007fhp.1	171.665	161.311	306.081	571.611
uc008gno.1	219.087	143.101	428.294	251.917
uc009neb.1	119.789	94.0456	141.139	263.944
uc007vaa.1	207.224	1390.27	216.051	797.972
uc007qzz.1	345.718	54.0005	244.177	714.917
uc009nlg.2	365.535	308.841	1556.41	905.139
uc008sbk.2	87.6109	74.3792	87.8036	5569.94
uc007ibd.2	121.105	124.95	125.213	903.944
uc009lgp.1	145.031	147.205	105.654	161.222
uc007wxk.2	210.643	147.863	100.994	719.889
uc008agj.2	147.587	225.37	237.156	1162.36
uc033gxp.1	151.825	140.507	109.916	245.083
uc007ewp.1	170.969	136.027	197.552	454.611
uc008oxk.3	190.412	152.689	193.946	2560.58
uc012fty.2	165.278	177.851	256.099	386.75
uc008lzr.3	596.74	284.386	353.243	192.361
uc007srr.2	256.361	188.257	272.564	1359.61
uc008crd.2	264.53	206.588	214.542	793.167
uc008xjf.2	309.619	414.86	225.925	747.75
uc007dhp.2	710.896	254.111	393.31	479.167
uc008jkv.2	117.398	183.128	102.302	207.139
uc007llf.2	124.073	167.114	177.767	256.972
uc008cwn.2	186.811	106.156	397.325	383.333
uc008oru.3	84.7415	136.804	191.617	522.694
uc009sfl.1	182.788	120.233	142.572	435.306
uc011yvx.1	306.137	248.811	269.871	3083.56
uc007mnm.2	179.476	265.607	246.996	218.139
uc009inj.2	299.012	474.107	554.773	1243.5
uc033hmh.1	175.551	153.165	264.929	1084.86
uc007dey.2	123.61	458.96	524.448	437.389
uc007gch.1	102.974	121.872	155.058	906.278
uc008kio.1	141.097	109.286	131.782	550.389
uc008tvs.2	198.882	55.9272	122.822	264
uc007icd.1	241.999	194.553	122.055	845.861
uc007uwt.2	995.75	97.6656	247.345	297.222
uc008drz.3	176.986	134.49	663.455	507.528
uc008xbn.2	152.181	210.327	138.267	1591.64
uc009ayt.2	123.837	162.697	141.894	232.028
uc007xwd.2	97.2206	399.815	64.7358	341.722
uc008uhq.1	183.331	285.5	95.6306	268.194
uc008qal.2	118.683	282.223	267.343	454.639
uc007mzy.2	196.758	138.834	129.578	484.361
uc008xin.2	207.635	91.5184	147.852	564.556
uc007ixk.2	104.921	226.248	234.094	219.306
uc007jqo.1	239.421	281.301	260.222	2002.06
uc009igw.2	164.976	155.545	184.146	375.111
uc009kad.2	173.142	190.965	189.731	2166.89
uc007pyn.2	106.995	202.998	105.973	168.083
uc033gnd.1	149.025	92.1194	418.203	162
uc007bac.2	237.69	313.413	397.465	7676.19
uc009mhd.2	363.937	167.923	269.902	3259.67
uc008enl.2	40.65	116.332	99.3018	348.444
uc012gpc.1	74.615	88.2055	157.667	817.75
uc009pir.1	407.151	190.321	193.342	661.944
uc011yur.1	367.207	221.639	545.333	847.694
uc008nnr.2	213.385	389.016	133.001	351.583
uc007xow.1	362.488	107.962	739.536	178.528
uc007vjc.1	82.1161	127.999	103.318	5775.19
uc009opj.3	454.037	76.3375	246.512	230.167
uc008yib.1	254.965	141.395	609.818	304.139
uc007cym.1	420.262	126.818	284.3	492.194
uc009puw.2	90.2583	136.071	118.723	571.972
uc007idn.1	59.1544	94.7267	146.644	304.694
uc007qty.2	304.894	235.226	220.867	1907.53
uc011xpb.1	441.176	222.557	168.982	162.194
uc009dnt.1	147.606	189.489	232.049	1011.08
uc008abe.2	130.107	333.375	241.207	760.583
uc007tas.2	144.766	325.437	162.7	8095.17
uc009mhf.1	154.868	253.651	220.885	2906.97
uc007zmb.4	258.321	153.918	202.303	650.556
uc009tgk.2	186.205	187.383	121.836	323.778
uc057cej.1	212.714	183.946	335.902	2127.19
uc008nmq.4	119.862	204.929	243.037	841.667
uc008aoj.2	295.403	154.426	150.218	175.667
uc008hie.2	68.7375	204.397	282.15	231.889
uc012hrd.1	190.184	452.282	291.283	365.556
uc007jhc.2	209.642	150.018	184.228	4692.64
uc007hju.2	362.324	258.023	375.762	2602.11
uc057lne.1	223.478	41.4526	302.771	235.944
uc009mwr.2	204.055	192.648	128.618	190.306
uc008teh.2	207.792	82.2479	230.365	303.111
uc011ycd.1	132.066	1013.48	139.245	1024.47
uc009duj.1	58.6803	191.943	114.539	352.5
uc009mqo.2	98.3908	111.348	129.646	1685.86
uc007pkp.2	135.772	118.203	101.834	1746.11
uc008qnc.2	38.1799	57.1735	46.3591	4662.94
uc008weu.1	200.176	301.664	160.497	749.694
uc008dms.2	111.837	77.6071	91.4734	2084.64
uc007vje.1	114.391	104.408	76.7558	5449.86
uc012egz.1	242.893	107.677	186.994	351.361
uc007sva.1	199.866	96.8787	86.1764	1277.69
uc009mis.2	128.608	148.085	153.57	1746.75
uc008vek.1	156.802	231.543	107.193	154.361
uc007aiu.3	174.094	185.229	238.853	1949.72
uc008yol.2	134.838	201.259	298.372	345.111
uc008bfc.2	56.9021	112.507	160.235	238.556
uc009ane.1	266.275	129.63	160.419	261.5
uc008bpq.2	174.987	202.921	197.638	1127.22
uc008jts.1	224.045	134.335	444.076	226.889
uc008pzt.2	198.257	400.426	1097.16	571.528
uc009dqw.3	224.412	488.619	430.059	702.917
uc012cdd.2	141.67	121.306	83.9924	441.389
uc009ptx.2	411.881	91.3323	241.441	816
uc009icr.1	190.249	128.604	84.1117	229.861
uc009mhe.2	232.654	338.912	278.485	2946.89
uc008wdc.2	143.566	271.446	97.0256	360.222
uc008zqa.1	227.136	170.9	196.784	3197.25
uc007uvg.2	132.438	111.986	64.6664	830
uc008etu.2	144.817	79.95	117.183	362.028
uc008vbd.2	210.277	128.714	184.813	1110.53
uc009krk.1	108.332	139.633	181.33	1229.83
uc007izj.1	1344.67	604.03	661.282	1551.69
uc007rcx.2	201.183	145.618	175.298	629.083
uc009ipg.2	101.927	218.963	170.72	910.194
uc057mbz.1	152.012	185.78	195.861	332.833
uc008nhv.2	247.387	227.86	145.087	360.028
uc009krq.2	354.549	241.509	311.319	944.333
uc007eoo.1	193.015	244.82	305.192	962.056
uc007irr.1	265.928	209.646	288.671	447.861
uc007wxb.2	172.81	203.601	155.58	2032.25
uc007rlr.1	352.504	216.449	299.023	176.333
uc008dqk.2	295.936	373.969	261.121	1343.22
uc007gts.2	182.027	181.863	119.374	532.778
uc008fwb.1	56.6577	112.569	61.2806	151.778
uc012btx.1	227.211	154.915	320.223	288.5
uc009fsc.3	178.083	272.788	151.151	1099.83
uc007moj.1	196.493	211.936	226.952	429.444
uc008zqb.1	155.326	198.744	211.876	1312.58
uc011xpx.2	243.548	217.512	252.164	940.583
uc008dbp.2	281.668	166.868	226.554	2776.61
uc012aus.1	143.082	186.743	203.014	624.056
uc007utf.1	331.159	128.95	122.649	720.972
uc007pef.1	845.978	353.832	344.097	1231.56
uc008yrs.1	162.624	145.395	164.741	2333.61
uc007pwm.2	113.535	138.605	196.943	265.722
uc009jpi.2	99.9247	15.2447	128.778	234
uc009dss.2	155.489	234.442	300.175	1683.67
uc009diz.1	223.806	168.219	413.525	711.944
uc009ucz.5	258.262	251.179	197.093	299.639
uc012bjf.2	426.515	213.995	173.839	202.222
uc008emb.1	171.876	230.003	274.913	3210.5
uc008hhw.1	122.985	207.796	123.84	1378.14
uc008zld.1	302.02	126.98	534.118	405.194
uc008iwu.2	134.265	139.842	177.585	190.722
uc009tnm.2	113.743	139.376	152.698	4846.72
uc008vxs.1	159.6	150.028	366.354	287.556
uc009ahn.1	161.181	170.717	293.021	268.278
uc007ugs.1	26.6997	165.201	169.687	236.5
uc007jyj.1	403.053	239.132	501.002	1302.92
uc008oem.1	337.512	185.615	320.848	226.389
uc007njq.2	507.279	381	307.482	1077.17
uc008wpq.1	120.494	114.747	205.798	1010
uc008cup.2	589.642	201.288	222.285	622.861
uc009jfz.1	176.123	172.767	179.99	9035.31
uc009kjw.2	57.9023	156.164	411.705	423.444
uc008ocz.3	76.1968	144.273	126.918	1508.14
uc007jze.1	89.0058	75.0263	101.931	426.167
uc008hqf.1	132.066	167.186	587.337	729.917
uc012ddy.1	269.247	166.525	109.143	437.194
uc007sss.2	296.119	224.688	322.587	356.833
uc009ugd.2	204.647	114.156	154.621	1187.56
uc007oas.2	1363.77	182.392	406.901	431.389
uc007xsw.1	95.0214	137.775	95.5593	1280.72
uc007uqx.1	149.608	167.889	168.067	401.194
uc011yqq.1	234.18	198.313	305.436	224.389
uc008fay.2	844.926	1287.13	651.355	41572.3
uc008zmg.3	254.388	276.693	385.574	964.167
uc008zro.2	80.2989	124.246	235.056	2040.67
uc008jdw.3	313.638	174.869	259.441	2089.61
uc008bcy.1	524.731	195.433	304.072	417.278
uc007rit.1	93.6302	239.485	93.2092	139.944
uc007vgf.2	97.7875	23.8476	160.565	149.833
uc008pzm.2	171.422	218.326	238.609	1126.89
uc057ask.1	147.323	113.935	282.744	912.111
uc007kpf.1	225.656	324.102	251.128	1354.33
uc009eob.1	114.462	180.462	109.657	354.667
uc009aph.2	163.124	125.134	127.837	272.472
uc007oem.4	120.147	111.2	117.106	604.139
uc012egn.1	602.921	205.085	264.714	278.222
uc012eil.4	93.7734	179.308	261.242	380.417
uc007swd.2	453.584	284.493	351.849	118
uc009hej.1	251.856	170.885	139.41	403.083
uc008ygv.2	165.017	388.705	191.812	1431.86
uc009ooz.4	203.243	219.431	161.949	243.194
uc008dqt.2	143.882	219.197	222.289	805.778
uc007fqe.2	129.106	160.577	127.165	805.806
uc007geo.1	92.0158	166.854	200.359	279.639
uc007xyc.4	166.272	160.808	162.233	1421.81
uc009pzj.1	112.685	137.183	311.313	229.25
uc007jdm.2	214.681	161.121	334.078	3075.5
uc007lyp.2	202.802	204.791	203.005	1348.39
uc012duk.2	274.25	412.056	737.794	2715.44
uc008arj.1	126.14	134.424	29.8754	122.694
uc007cte.1	109.907	422.5	852.29	1182.67
uc007bht.1	198.179	184.275	125.999	556.444
uc008ddf.2	125.483	132.79	233.564	747.167
uc007pnl.1	336.861	259.332	396.444	3256.72
uc007cim.1	92.8446	98.4139	162.39	1761.08
uc007afr.2	150.745	94.4716	140.51	280.167
uc033hig.1	144.262	105.523	88.6799	708.528
uc008yzf.1	165.634	195.052	201.175	1124.22
uc007ilp.2	113.971	123.32	101.784	752.25
uc057kgg.1	378.863	132.714	74.6631	325.361
uc008vyu.2	180.962	187.07	59.6447	138
uc008aup.3	117.708	91.2334	112.204	2912.47
uc007yig.2	191.733	168.495	364.401	210.444
uc007vnn.1	707.861	261.45	171.649	721.667
uc008gmi.2	96.0672	109.283	107.885	4354.47
uc007bxl.2	107.362	84.6595	147.726	429
uc007lam.3	212.678	273.821	176.03	907.167
uc007jur.2	188.866	190.272	151.496	205
uc009rqp.2	141.338	142.77	109.946	1239.72
uc007lzr.1	194.192	143.787	147.523	5015.78
uc009sln.1	187.931	215.423	145.042	355.083
uc008mnk.2	285.549	137.024	87.381	305
uc008tzm.1	179.262	197.185	204.711	796.694
uc008mjv.1	137.964	500.08	250.745	229.833
uc008srj.2	234.922	250.632	218.394	660.111
uc011zyv.2	139.3	99.7134	210.368	785.722
uc007vao.1	235.546	225.542	319.576	1200.56
uc009fvh.2	242.412	249.485	424.424	1239.08
uc009btc.2	181.99	220.569	210.454	1134.89
uc007yhi.1	142.254	164.083	161.724	145.278
uc007xwn.2	52.5755	207.23	95.8727	313.917
uc009orj.1	386.003	298.3	1182.24	594.639
uc012gaf.1	161.516	155.674	116.593	809.167
uc009tct.1	65.1235	284.264	154.481	541.917
uc033goq.1	372.63	191.102	107.974	257.778
uc012gme.1	365.845	179.044	288.153	1444
uc008btu.2	555.595	177.096	145.07	208.722
uc009lft.2	989.345	152.412	179.079	692.806
uc008xct.1	217.939	214.596	136.912	604.5
uc008qky.1	86.3139	78.3198	93.2454	258.694
uc007kkx.3	143.316	132.007	186.527	718.222
uc008xpu.2	74.2812	298.649	396.704	412.944
uc009mhq.1	944.553	188.55	78.2177	318.417
uc009awp.2	189.685	183.121	282.674	1484.39
uc012dvr.1	125.294	70.4821	117.21	482.861
uc008xcu.1	357.734	240.144	622.89	572.528
uc008nyn.1	160.087	58.6463	214.352	694.722
uc009rls.1	136.677	117.93	178.023	387.417
uc007ilz.1	171.707	180.974	131.9	5812.17
uc007exm.2	74.1103	39.4606	214.171	161.833
uc007axd.1	276.278	145.413	323.197	411.5
uc009chr.1	416.953	220.993	224.707	462.444
uc008pvy.2	132.503	178.958	183.221	305.083
uc009fsa.3	213.646	232.572	171.681	1348.78
uc009fau.2	288.267	176.531	86.5954	339.694
uc009lzv.1	236.386	157.661	195.681	395.083
uc008vcd.1	161.248	149.559	146.021	504.639
uc011xth.1	438.554	397.537	909.251	1068.75
uc007inh.2	137.223	214.597	179.855	1224.39
uc008kyb.2	181.511	135.194	92.5635	229.944
uc056zls.1	240.224	148.18	221.716	162.556
uc008abh.2	97.2363	98.4612	95.6156	451.278
uc033jfo.1	154.663	175.998	259.373	2194.89
uc009cma.2	285.05	168.849	273.037	873.417
uc008gpt.2	172.177	113.619	205.5	258.861
uc012axv.1	222.101	224.134	142.946	1527.89
uc011yfr.2	68.6016	144.198	211.352	738.194
uc012beh.1	301.867	221.19	256.193	558.306
uc009tds.2	189.491	90.421	93.0016	477.722
uc007mew.1	467.095	73.6145	88.8087	199.444
uc007kiq.2	132.139	140.988	198.247	838.694
uc007ypq.1	250.908	256.097	273.767	856.5
uc007hwh.2	256.738	160.894	207.655	516.167
uc009oee.3	140.513	226.15	230.458	187.417
uc007ejr.2	170.62	168.674	116.947	147.833
uc008dou.2	81.9901	187.076	303.172	283.083
uc008yoh.2	309.195	284.463	128.687	546.194
uc007wbl.2	521.741	260.952	344.567	344.806
uc009uuf.2	193.963	162.101	217.267	1710.25
uc009amh.2	59.9405	132.56	115.489	822.111
uc009amb.2	659.558	264.923	442.998	3046.39
uc008vkt.1	774.233	613.826	744.414	3719.14
uc007pwl.2	184.164	86.3446	81.2317	549.139
uc008upc.3	207.637	205.146	173.442	1265.94
uc008hrx.2	378.706	107.199	62.3966	246.194
uc008exr.1	232.829	190.809	445.929	2492.86
uc007ync.2	205.204	127.809	189.133	201.861
uc012ghx.1	69.8757	108.903	134.78	1052.39
uc009kvx.3	119.407	145.566	187.625	457.639
uc007emj.3	146.064	68.1573	181.912	322.528
uc008gne.1	177.277	124.863	273.86	250.028
uc009lmq.2	198.02	142.321	54.1678	323.389
uc008lgx.2	202.51	177.694	188.327	1812.67
uc008dcg.1	178.106	124.012	267.079	875.306
uc008gjg.1	119.872	151.85	193.986	1085
uc029vxp.1	64.1877	108.27	60.3732	123.25
uc008plp.1	251.769	254.776	271.96	1699.25
uc057bdz.1	138.59	172.661	84.4987	533.472
uc007ezo.1	422.271	85.8083	131.664	171.861
uc007pwi.1	163.906	132.577	209.143	1838.47
uc012aco.1	157.317	142.705	173.827	286.222
uc007yjk.2	207.238	137.173	68.1601	276.972
uc008psh.2	247.055	208.688	15.7746	262.75
uc007crs.1	150.265	176.696	204.308	384.528
uc009lkm.2	139.634	172.734	272.167	368.75
uc009mhr.3	285.576	200.146	124.609	825.889
uc008due.2	216.618	197.765	182.152	463.25
uc007yha.3	244.049	194.18	145.248	259.528
uc009dsa.2	426.271	163.857	238.513	2521.72
uc009mmr.2	29.7056	49.4136	55.9552	3365.67
uc008ket.2	249.282	179.152	230.185	2378.39
uc007nte.3	157.746	205.06	93.8056	822.944
uc007mau.1	224.609	145.172	171.422	444.389
uc008pzn.2	256.765	192.563	185.999	1257.14
uc008gng.1	208.227	231.585	284.669	6517.53
uc009mia.2	167.809	114.612	119.377	1883.5
uc008ako.1	333.492	221.292	216.843	864.639
uc012cpb.1	61.2002	159.091	90.758	221.278
uc011wkg.1	99.7348	215.851	401.609	512.694
uc012giy.1	121.415	83.5034	100.093	676.556
uc009reb.1	141.292	481.444	121.551	509.722
uc009qms.1	494.012	1050.71	758.655	564.778
uc007fqg.2	132.725	201.496	142.711	310.056
uc007ezp.1	119.226	161.98	289.513	416.75
uc007bxm.2	124.153	85.9753	297.374	400.861
uc007nqa.1	86.3533	23.9106	224.269	334.583
uc009nsg.3	149.599	254.108	272.123	258.028
uc012gtw.1	395.226	140.367	184.305	829.611
uc012ecm.1	77.5018	104.759	191.635	659.222
uc007yyq.2	198.772	119.772	133.894	649.306
uc009ahj.1	125.419	102.54	136.826	543.222
uc008ggq.1	85.9135	151.633	255.707	995.694
uc007loz.1	253.319	676.466	513.683	3689.11
uc007oaz.2	558.912	280.387	425.848	2422.94
uc007jiu.2	235.813	177.363	225.621	686.583
uc009kww.3	600.001	434.75	163.607	762.194
uc012eqb.1	108.149	763.443	276.992	338.417
uc008weo.1	73.3342	203.559	303.871	274.861
uc007fzm.1	457.733	399.011	635.912	6511.25
uc009uzn.2	234.206	244.309	145.478	179.444
uc009kac.3	129.373	76.3002	132.052	205.5
uc008daq.2	100.59	155.719	196.66	1143.19
uc009tvi.2	198.721	132.04	88.5559	650.111
uc009qah.4	712.176	313.109	280.067	4060.72
uc008gba.1	173.984	169.369	461.896	887.444
uc008vlv.2	432.23	400.373	525.558	1477.25
uc007fhf.2	203.158	165.126	158.57	524.028
uc009pei.3	190.861	81.3783	124.836	2540.28
uc012fuu.2	172.462	119.792	50.1455	229.5
uc007hmi.1	213.855	154.225	192.518	1702.44
uc057aqx.1	167.287	304.573	248.566	171.444
uc008bff.1	253.59	248.762	223.806	1113.83
uc007nky.2	92.6482	108.364	51.241	1209.19
uc011ywj.1	153.975	91.1757	119.987	152.917
uc008pus.1	122.976	138.944	105.017	744.806
uc009rth.2	187.646	214.806	511.905	637.472
uc009nmi.2	131.957	153.516	211.272	335
uc007mnk.3	119.092	146.855	187.38	362.722
uc007dzf.1	206.071	494.697	439.835	1522.19
uc008qpc.2	111.728	117.01	185.117	118.667
uc008lue.2	80.8071	127.658	172.995	1348.69
uc008mju.1	331.312	180.733	151.708	1225.14
uc008fmu.2	102.454	91.1992	137.312	416.833
uc009reh.1	166.385	43.1147	201.892	156.278
uc007qhl.2	223.62	188.736	347.617	141.722
uc007lec.1	129.897	88.2561	105.658	879.528
uc007dji.1	129.009	166.03	246.987	753.528
uc012hra.2	301.876	164.732	141.262	139.194
uc011zzw.1	157.894	175.688	236.163	3430.75
uc009jwc.2	110.702	245.255	134.611	484.528
uc007clj.1	162.704	277.922	290.874	558.222
uc007qji.2	189.847	142.267	72.3454	311.889
uc009tvz.2	359.377	190.449	438.22	1189.58
uc007yjj.2	251.215	189.654	123.535	287.111
uc009chs.1	106.418	408.669	56.3098	261
uc009qor.2	308.827	288.371	388.936	810.639
uc007obu.2	648.024	209.869	229.983	209.028
uc007cqo.2	180.696	104.019	211.75	876.25
uc007ypx.2	81.0361	209.158	135.352	318.056
uc008akp.1	129.104	219.334	251.677	390.556
uc008kxb.2	408.814	571.618	164.263	582.333
uc008qip.2	157.913	95.6125	47.0143	311.222
uc007jui.2	205.327	374.333	638.627	636.833
uc009ofy.2	305.853	238.312	191.098	169.611
uc008pvs.1	213.428	218.69	233.221	3320.69
uc008rwi.3	131.638	144.171	136.784	1053.83
uc009ffd.2	235.219	175.728	401.164	882.778
uc033hml.1	123.833	121.437	2149.62	494.806
uc007gqm.1	81.0268	77.7653	153.632	840.139
uc009mcr.2	106.919	632.92	248.967	199.917
uc008ety.1	144.893	172.547	149.719	713.778
uc008rnl.1	191.917	135.079	207.392	1423.42
uc011xze.1	233.57	100.735	202.329	607.639
uc007jws.3	184.02	77.6513	153.302	190.806
uc056zrg.1	110.977	79.1634	523.739	219.167
uc011zwk.2	188.191	136.57	193.906	748.694
uc009qdt.1	192.194	170.909	186.454	1721.14
uc007mqj.1	161.336	140.176	150.013	4335.06
uc009fna.2	196.09	166.639	211.525	1779.75
uc007joc.4	128.002	111.987	137.304	365.444
uc012hpw.2	138.653	125.138	180.106	3164.39
uc009jpc.1	241.016	110.411	141.294	1081.03
uc007bbr.1	200.034	143.662	160.557	2734.42
uc009cgz.3	97.718	115.951	105.047	1838.86
uc008osw.1	124.187	96.9486	111.89	436.389
uc057buh.1	181.346	216.364	282.464	568
uc009rqo.2	152.544	94.0566	164.898	1248.44
uc012cov.1	126.247	150.963	110.672	2626.42
uc008roz.2	402.7	207.678	317.367	173.611
uc007jgr.2	369.642	150.211	159.281	534.5
uc009upr.1	244.047	208.47	136.71	1421.42
uc007eyo.1	108.286	212.485	137.891	292.417
uc007taw.1	75.0751	37.804	266.409	891.778
uc007knb.2	179.101	150.996	152.04	308.5
uc007lgx.1	232.154	238.752	262.167	5615.72
uc057ktd.1	163.014	261.231	61.3046	285.222
uc008zjf.1	389.185	198.063	267.115	1954.25
uc007fep.2	1536.24	617.311	391.728	2234.11
uc009bdh.2	253.811	319.103	407.255	3081.67
uc033hin.1	465.564	110.088	238.327	519.25
uc009dda.3	107.276	212.793	200.135	388.5
uc011xve.1	191.98	296.491	190.366	395.972
uc007bjz.2	704.774	545.507	832.471	6404.22
uc008alt.2	100.13	132.266	87.2445	914.889
uc011xrb.1	234.995	275.509	947.461	903
uc008swz.2	523.619	271	330.315	352.333
uc033jnn.2	2596.03	424.965	522.411	4510.08
uc009aoj.1	2001.29	260.083	381.675	359.222
uc007cox.2	206.582	116.791	170.607	806.111
uc007aze.2	247.141	342.075	150.633	508.5
uc007xzg.3	122.216	914.297	110.831	265.306
uc009kkt.1	243.525	217.99	377.538	458.139
uc009smt.2	284.498	164.473	342.181	436.083
uc007fbf.2	103.171	117.6	81.9468	296.722
uc009bee.2	207.772	132.495	104.44	149.5
uc008axe.2	411.816	115.277	39.5167	211.75
uc007dbl.2	175.817	192.426	598.484	276.028
uc007lbm.2	55.3107	142.344	372.879	237.833
uc012aef.2	221.557	213.148	166.593	1128.89
uc033hrk.1	201.95	255.521	292.23	1109.06
uc008nut.1	191.583	457.219	54.7718	160.389
uc008cgf.1	254.408	237.685	244.995	1251.19
uc009lkh.2	133.426	162.106	142.058	530.944
uc008ajn.1	472.029	298.67	115.035	227.25
uc008fcg.1	95.4241	135.281	164.116	666.472
uc009ntd.1	161.704	104.181	95.9787	2065.86
uc007oaa.1	159.965	170.934	196.087	375.444
uc011xef.1	164.743	84.4849	166.941	143.667
uc007kjv.1	196.57	125.383	153.233	1865.86
uc007fgi.3	136.911	327.235	430.797	282.639
uc007lcs.1	167.316	139.047	151.299	940.778
uc007wxu.3	167.242	216.105	334.069	902.639
uc012cij.1	54.0202	216.842	254.406	252.778
uc007cla.2	179.762	95.9649	129.936	763.083
uc007jvi.1	310.084	189.535	76.8349	188.5
uc007qqk.1	139.364	157.116	237.769	655.917
uc012fiq.1	222.33	175.372	346.376	410.889
uc008esj.1	331.923	247.72	356.935	740.75
uc008jbu.2	350.077	241.306	108.853	758.194
uc007hlk.1	164.813	181.053	178.944	607.083
uc008jem.2	159.332	179.001	188.537	4163.58
uc007syr.2	254.306	99.9673	154.936	520.556
uc057kjz.1	231.746	125.561	317.045	1272.94
uc009tev.2	109.863	235.806	177.114	179.944
uc009kyn.2	198.727	156.672	250.284	911.25
uc009urs.2	227.514	193.915	194.508	841.806
uc011yfj.1	144.738	173.209	652.949	356.694
uc007lrm.2	90.6837	88.2091	107.346	749.778
uc008env.2	144.36	134.356	152.407	1522.5
uc008dcv.2	144.548	106.427	193.173	740.306
uc008tyq.2	127.469	162.967	433.126	262.361
uc007qoj.2	141.223	139.843	128.349	303.139
uc009aez.1	192.378	140.59	346.73	443.583
uc012cnz.1	123.785	160.798	165.291	462.333
uc008qks.2	444.404	291.626	126.438	134.389
uc009mft.2	729.508	152.274	341.071	321.25
uc007nvt.2	125.935	145.879	262.672	535.222
uc007jox.2	378.769	305.743	319.021	570.083
uc008hul.2	86.6328	223.186	133.769	571.083
uc009bau.2	125.936	110.938	53.2248	198.75
uc007ayr.1	78.4072	110.556	81.5308	207.583
uc007zmv.2	164.332	148.329	78.0021	806.611
uc008cdh.4	282.175	314.767	158.116	642.75
uc009twt.2	121.678	226.494	130.948	327.722
uc007pdd.2	176.783	165.451	93.5762	811.056
uc008ake.3	264.079	81.3631	105.045	725.417
uc008dek.2	99.1959	159.67	207.995	300.056
uc008wdr.2	250.87	231.51	283.115	2779.42
uc029vop.2	148.688	270.365	233.033	276.972
uc012brk.1	151.531	179.044	406.527	294.111
uc009btd.1	526.665	227.638	679.346	164.889
uc009stg.2	62.2848	127.239	743.321	286.222
uc033ibs.1	163.923	268.579	94.6093	126.194
uc008qor.2	627.772	283.423	221.239	261.556
uc007syn.2	171.629	147.088	171.942	5599.11
uc008etz.1	157.627	172.781	149.437	709.694
uc007gec.2	1096.02	159.962	294.992	571.694
uc011zzo.2	279.961	222.813	116.627	194.444
uc009nop.2	118.093	126.014	143.321	2154.69
uc007jrk.3	138.693	144.449	142.733	9383.31
uc009dnw.2	138.796	310.519	130.875	1391.06
uc007jku.1	381.816	169.004	125.925	173.417
uc009toa.2	174.102	168.006	207.941	1172.11
uc009qyq.2	119.819	182.801	165.422	996.056
uc057aha.1	32.0723	229.861	76.093	184.528
uc008zxy.1	116.697	62.1686	104.667	361.25
uc012axy.1	137.703	163.828	148.481	376.278
uc007yjr.1	166.634	174.107	183.639	1683.53
uc007hiw.1	234.66	194.826	150.534	352.306
uc009bfj.2	82.8254	112.377	186.078	548.25
uc009acp.1	339.519	106.187	273.929	181.722
uc007ehz.2	105.645	88.356	63.7767	301.583
uc008dcu.2	189.595	193.241	34.5592	253.361
uc008uor.1	91.3426	129.949	128.242	360.333
uc008qsr.2	96.2347	59.0204	113.384	521.389
uc007rdo.2	100.506	93.1865	174.956	993.639
uc007qti.2	383.42	982.348	224.08	131.417
uc007ntv.1	124.698	76.602	226.326	585.5
uc007swe.2	233.398	210.553	296.619	974.25
uc009nfa.2	187.609	816.246	217.775	242.139
uc007xzw.1	70.6739	93.6844	120.918	649.389
uc007cbq.2	452.983	514.476	244.277	510.667
uc007msz.2	112.058	162.057	144.205	470.306
uc009rgq.1	106.097	167.58	198.17	1612.72
uc012czs.1	191.38	79.9401	122.961	312.194
uc012dxj.2	111.54	76.4822	74.0533	2403.5
uc009edh.1	168.325	126.935	206.309	2091
uc007gdz.1	196.076	149.178	282.858	585.556
uc009ced.1	94.5633	147.846	149.975	795.5
uc008ggf.2	143.647	219.105	155.744	163.278
uc009rdm.1	297.239	218.212	387.751	3833.61
uc007ybq.1	213.167	893.331	204.054	409.972
uc007zwb.3	155.224	228.349	124.722	365.667
uc008zph.2	78.1722	69.8081	562.657	154.111
uc009jpm.2	207.71	121.072	146.654	159.583
uc008otq.2	139.129	85.8186	225.892	916.472
uc007jix.2	181.155	119.102	280.87	995.528
uc012ebg.2	239.767	230.69	180.567	412.861
uc007kyc.2	161.253	147.19	50.1837	123.5
uc009nhz.2	153.218	147.471	159.453	5065.11
uc007bgy.1	394.344	34.78	100.958	1442.69
uc007fbg.2	85.0588	93.8871	184.814	279.806
uc008nmy.1	124.23	138.619	127.837	1823
uc007hnv.3	186.479	185.028	207.796	1576.31
uc007bef.2	211.061	159.412	224.967	519.194
uc009hzp.1	82.4382	88.4948	103.823	1325.03
uc012chs.3	89.9617	115.654	93.4657	4162.67
uc008ygu.2	129.59	133.002	141.952	1238.25
uc007mng.2	198.089	204.394	223.32	827.778
uc009cuh.2	121.749	281.223	351.591	581.556
uc007xvv.3	175.76	253.488	244.612	227.778
uc008hop.1	198.45	100.04	129.317	539.667
uc007nor.2	49.7316	54.7421	118.011	1016.33
uc009cro.2	394.5	192.568	272.258	1750.08
uc007dbb.1	162.482	163.8	193.23	490.972
uc012dab.2	433.474	347.966	208.519	318.5
uc009rbd.1	137.011	208.688	337.042	377.556
uc008wbm.2	223.006	245.171	412.221	1125.03
uc008dqs.2	101.387	112.819	159.314	1024.94
uc011wtw.1	385.356	113.744	176.08	478.861
uc007ews.3	104.33	110.238	130.789	2699.28
uc033ixp.1	145.929	40.0905	38.6408	421.25
uc008ams.1	156.27	179.738	159.348	573.972
uc007jqd.2	100.133	234.876	210.925	928.611
uc009urt.2	134.658	177.385	295.107	541.972
uc011xjb.1	227.981	266.92	323.329	737.972
uc007isg.2	303.936	223.4	221.404	4791.61
uc007pvn.2	262.293	34.0551	258.055	167.694
uc008sit.2	84.8511	864.709	113.617	806.306
uc009rzj.3	110.742	212.19	293.163	226.722
uc009scv.2	191.473	152.421	271.946	2046.17
uc007hsj.2	174.148	273.545	128.91	645.139
uc007bjv.2	697	307.351	596.037	6470.39
uc029ues.2	56.69	123.858	86.5295	298.667
uc008vca.2	140.704	259.218	105.875	379.194
uc008gxy.1	88.67	28.5447	91.1612	428.028
uc007cef.1	201.862	233.442	102.346	460.278
uc012bgn.2	124.859	579.535	314.867	228.528
uc008jis.2	148.595	103.066	137.131	5357.33
uc012dmp.4	132.138	174.095	267.536	685.667
uc007jiv.2	66.3022	196.271	274.281	798.306
uc009adn.3	74.4712	159.955	156.156	182.611
uc007muy.1	161.698	319.595	350.13	964.944
uc008usg.1	309.867	171.441	431.256	495.222
uc007iey.2	258.91	196.362	223.388	477.083
uc009heq.3	977.418	330.226	376.792	667.278
uc009cud.2	214.612	155.47	233.114	3830.5
uc009tor.1	1102.15	1142.33	282.505	567.5
uc008rrl.3	274.08	114.262	147.65	577.528
uc007dkv.1	109.293	176.073	148.863	721.278
uc009rph.3	146.723	100.953	218.807	970.722
uc008utu.2	108.722	131.011	143.453	624.556
uc007cru.1	200.243	129.839	180.847	1121.86
uc007jjg.2	292.369	249.238	318.258	14214.3
uc007ict.2	379.902	247.034	300.257	951.222
uc007xxt.2	492.395	251.597	332.455	4856.56
uc057lmp.1	1579.22	163.017	181.195	290.556
uc009fep.2	565.216	597.464	2230.15	34847.6
uc007htj.2	99.2725	123.911	81.8799	302.778
uc057atz.1	370.174	126.827	142.695	488.167
uc007nsa.2	221.406	76.362	417.785	603.639
uc007upu.1	110.131	81.2836	102.825	910.194
uc007kxr.2	94.0708	193.943	681.518	365.083
uc008vmi.2	392.116	192.155	323.346	987.861
uc009gbi.2	539.106	349.997	236.417	934.306
uc011zpf.1	158.131	142.777	198.522	438.361
uc009fmq.1	206.027	142.693	177.948	2911.81
uc008zua.2	244.114	97.6824	146.255	680.028
uc008ggj.2	681.076	213.436	289.384	775
uc009myx.1	175.703	198.812	412.064	269.528
uc007fhd.1	228.86	213.113	138.927	568.528
uc008dju.2	164.695	139.056	154.658	840.278
uc009fwt.2	168.519	177.543	182.813	851.167
uc009gsx.2	356.185	178.305	321.766	982.667
uc008cqk.1	126.804	111.458	148.859	2952.78
uc007ypc.2	122.728	172.41	80.25	161.833
uc057cgl.1	509.967	313.014	332.936	565.694
uc008hmi.2	67.7506	128.887	188.175	145.667
uc007ggb.1	103.492	107.23	81.5417	579.056
uc009vev.1	330.513	521.507	306.936	7806.56
uc009djs.2	245.115	237.418	240.169	1986.94
uc007uaf.3	209.07	167.67	176.541	1222.75
uc009kyp.2	107.515	132.167	108.998	704.083
uc009szq.1	136.21	114.053	309.538	120.056
uc009ctq.2	58.5886	165.441	173.139	145.917
uc007obc.2	50.8899	33.2137	120.087	333.972
uc008zha.1	139.603	122.908	173.64	746.611
uc009ndg.1	608.856	196.017	456.879	1721.53
uc007wog.1	264.072	266.23	257.797	1235.86
uc012bws.1	127.588	187.103	215.22	1120
uc008zpx.1	169.645	107.423	139.956	212.139
uc009uig.1	328.432	318.775	241.243	3086.31
uc007eaj.1	278.307	210.246	186.664	381.194
uc008uue.1	218.753	64.3687	195.283	302.361
uc009uie.2	143.391	108.436	64.3345	442.056
uc007sqh.1	209.12	157.776	170.299	952.556
uc007nwb.1	45.6088	60.0624	28.6438	637.222
uc007zph.3	184.669	741.096	283.811	399.972
uc009csc.2	130.454	120.365	147.263	13128.8
uc008zzp.2	145.845	159.807	169.885	220.833
uc007vom.1	128.338	157.828	205.139	212
uc007hfa.1	321.177	95.0155	151.598	1593.81
uc012gog.2	109.353	276.307	255.897	155.611
uc009dbw.1	99.6524	88.3555	93.5203	6538.39
uc009eyf.1	265.128	190.079	195.205	802.806
uc009kdi.1	410.692	88.4407	224.272	1817.78
uc008cei.2	324.529	196.463	286.819	879.056
uc008dgq.2	307.912	171.779	485.225	282.778
uc009tnz.1	277.546	265.375	326.143	4028.67
uc009iyr.2	114.956	221.731	159.159	498.806
uc033gal.1	336.768	272.546	262.587	2906.5
uc008ddr.2	140.608	172.035	127.254	4379.47
uc009jwo.1	143.505	323.138	306.349	1190
uc009jen.1	155.817	173.435	190.046	458.556
uc009rgp.1	114.506	103.291	178.676	1270.56
uc057lch.1	324.376	65.6968	217.523	189.75
uc008oia.1	214.515	175.386	127.967	320.472
uc012dvz.1	239.355	170.429	163.406	1377.78
uc008sya.2	87.7367	159.076	138.544	437.139
uc007ldc.1	300.321	247.965	367.372	1642.78
uc008dau.3	422.436	142.63	202.331	778
uc008khz.2	138.604	184.602	173.346	878.5
uc009nmh.2	184.249	159.6	142.453	306.778
uc007lay.3	127.924	150.266	101.42	3936.06
uc009jrt.2	162.257	124.471	137.976	1014.56
uc009dtn.2	124.715	122.375	133.435	6275.78
uc057kju.1	140.258	137.345	174.14	316
uc009fap.1	128.416	101.267	140.761	592.056
uc008pxj.1	55.0394	95.198	127.484	733.5
uc007lcq.2	199.127	140.292	167.212	1721.17
uc008pep.1	271.471	112.014	127.366	150.167
uc007uai.1	403.623	340.015	219.664	235.806
uc007yhj.2	323.711	208.093	415.112	2287.33
uc007mpt.2	87.6807	92.7481	183.842	898.417
uc009ogm.1	117.92	142.558	82.3698	1055.94
uc007wgy.2	99.9959	468.159	348.343	214.611
uc007yhb.4	217.058	213.485	199.106	391.444
uc008ton.3	179.937	349.004	200.397	125.222
uc007hnj.2	494.171	678.134	1048.58	14268.8
uc009pzu.3	129.331	150.196	248.506	449.194
uc011xva.1	144.939	155.236	152.493	4625.58
uc008esh.2	361.124	171.416	281.592	200.583
uc009qbr.2	251.486	170.677	228.175	280.278
uc007zzd.2	126.424	158.242	114.9	360.972
uc009buo.2	135.183	27.7179	375.24	123.444
uc007vtz.2	51.4095	121.601	120.197	501.806
uc011xws.1	210.373	157.669	305.144	2049.83
uc007wir.2	248.229	131.29	205.749	214.278
uc008olq.1	167.204	153.116	83.5449	159.083
uc008kid.2	216.987	318.367	264.251	1297.69
uc007cry.3	421.022	178.412	297.335	1842.28
uc009mvq.1	223.315	145.769	217.077	384.306
uc008mck.1	200.036	205.1	264.174	912.222
uc007evf.1	300.217	250.043	381.279	2841.22
uc007vnv.2	332.131	212.446	145.686	1480.75
uc007lfk.2	641.613	2982.14	1577.83	23825.6
uc007ped.1	118.936	142.301	125.037	258.917
uc029vyl.2	100.442	111.077	112.797	7942.17
uc012frj.1	115.021	81.4706	466.134	309.167
uc007fzr.3	241.967	164.957	253.901	1586.67
uc008egt.1	286.14	107.518	90.2794	177.361
uc009prg.1	279.479	305.127	301.832	1033.47
uc007fzi.1	176.845	175.121	237.167	6192.75
uc008jud.1	312.476	376.324	335.552	3022.89
uc009nrd.1	334.966	254.269	525.789	1366.86
uc008hsh.3	126.092	157.064	172.871	1232.72
uc056zjd.1	150.969	82.8294	93.3016	642
uc008zks.1	203.339	190.545	188.751	7300.5
uc007hyr.3	139.602	78.394	197.676	1558.08
uc009ucm.1	179.926	442.146	200.693	508.722
uc008qvo.1	135.363	124.739	83.7887	1000.14
uc007voz.2	211.553	331.308	404.255	119.444
uc009deq.1	163.024	126.521	124.319	2021.19
uc008gtj.1	109.879	115.973	132.327	766.278
uc007ofy.2	289.832	78.4317	103.653	191.667
uc012ebo.1	237.129	155.719	163.379	208.889
uc007avt.2	220.711	168.358	181.321	614.222
uc007dff.1	178.181	198.408	128.182	239.25
uc008evy.1	261.479	176.08	191.542	650.028
uc009dod.2	97.9564	218.084	95.5343	148.889
uc007iwh.2	216.99	167.913	376.776	254.5
uc008ucm.1	398.984	166.623	61.2174	332.083
uc009nxw.1	87.1366	95.6496	117.873	869.722
uc012anz.1	248.184	221.171	265.677	823.444
uc007hmw.2	189.186	309.392	468.233	213.167
uc033iok.1	540.378	281.498	256.586	2580.58
uc009ndn.1	93.0522	86.9048	116.861	1339.86
uc008acj.1	135.867	373.462	117.08	222.306
uc009chf.2	152.259	61.0078	307.351	147.389
uc009dbz.3	50.7189	355.362	331.233	264.639
uc007njp.2	345.898	246.328	363.533	2251.22
uc008qzg.2	291.609	149.494	111.467	300.917
uc012eak.2	196.417	150.384	202.548	150.722
uc009nwv.1	340.453	197.962	137.928	1140.92
uc009blm.3	361.856	71.8956	200.823	234.639
uc007izm.1	131.807	129.381	190.464	861.139
uc007lsn.2	168.63	84.1062	386.42	155.056
uc008dun.1	148.132	318.206	167.31	384
uc009bhg.1	195.902	241.161	203.057	388.083
uc007zle.2	58.925	99.5156	133.096	128.611
uc007mhn.2	246.597	128.928	175.228	597.778
uc029slb.1	667.892	142.62	182.785	262.944
uc007ani.1	117.011	106.945	128.553	1100.33
uc009nfo.1	161.282	131.288	108.72	300.361
uc007hyz.2	140.772	178.836	96.8397	1484.97
uc007tme.2	193.48	274.15	231.72	657.528
uc007vrd.2	134.745	141.289	118.791	5072.97
uc007hsn.2	125.042	62.7602	318.141	492.583
uc008jtc.1	107.773	205.027	213.754	684.056
uc008suo.2	219.881	86.1855	102.05	266.472
uc009qqb.1	196.822	105.877	250.724	870.611
uc007yko.1	90.8204	74.0589	104.865	3615.83
uc008gkm.2	172.883	157.447	169.229	736.056
uc009ahm.1	71.7421	60.912	59.5959	391.472
uc007bot.2	283.005	256.303	263.025	843.917
uc007ypu.2	304.745	183.677	269.683	3578.14
uc008fde.1	175.573	82.6467	125.984	588.472
uc008aln.2	316.287	364.387	328.641	3925.47
uc007nzz.1	220.625	418.948	157.132	310.694
uc009bdp.1	572.409	424.616	295.902	2124.86
uc008zjb.1	205.995	167.516	120.553	613.556
uc007wso.3	42.1746	294.855	527.666	123.528
uc008ofc.1	244.544	273.526	229.821	928.778
uc008qre.1	182.897	144.858	184.605	5996.92
uc008jdc.2	273.265	157.433	141.562	967.833
uc009tud.2	204.809	191.134	1623.66	2204.42
uc007leo.1	1101.88	490.001	774.141	1700.03
uc008zud.3	148.562	243.951	158.595	715.056
uc007gwk.3	434.633	352.109	429.701	270.694
uc012cxb.1	143.664	126.641	166.402	483.306
uc009pyi.2	388.518	282.7	425.833	27873.3
uc007lne.2	290.678	113.392	137.639	317.583
uc007mtu.3	50.6429	121.538	79.0637	1046.33
uc008igc.1	246.341	99.079	481.951	677.222
uc008vyt.2	140.476	125.4	221.246	1701.92
uc007wsa.1	260.962	193.63	164.674	401.472
uc008isj.1	306.115	170.414	319.37	335.833
uc009jrq.2	168.46	190.08	244.4	993.889
uc007kdi.2	328.924	168.553	250.907	2992.5
uc033grk.1	36.7609	130.182	89.2698	211.861
uc008gko.3	113.167	110.013	143.798	1279.5
uc007srn.3	73.067	105.292	185.954	780.861
uc007xkd.2	151.256	155.684	160.319	1628.94
uc007ufi.2	415.684	250.999	104.525	233.667
uc007ezx.1	196.89	158.251	154.388	3304.94
uc012hdw.1	134.209	253.629	132.292	124.222
uc007ivi.1	178.163	163.647	201.654	172.667
uc007vdz.2	209.175	95.3107	405.72	382.833
uc008imz.1	106.068	181.429	142.475	620.75
uc008ujq.1	266.318	243.025	853.796	6716.28
uc007pfq.2	503.144	335.439	328.454	272.667
uc009juf.1	79.328	47.4225	88.4607	362.778
uc009jzh.2	191.023	137.348	192.607	1446.17
uc008bvr.1	115.931	91.195	93.0577	4625.75
uc008qhu.2	143.186	251.037	351.629	698.083
uc033itg.1	193.281	167.419	178.494	3082.69
uc007kom.2	187.209	100.602	198.468	227.056
uc007ijb.2	278.955	206.439	348.572	192.722
uc009otc.1	156.861	127.585	184.935	540.306
uc029vhc.3	113.72	105.054	152.502	922.611
uc009mwa.1	195.122	310.402	196.349	1081.44
uc007ica.1	124.764	110.467	105.214	1085.75
uc008wex.1	54.8887	23.9528	55.6596	1169.19
uc007yll.2	430.276	119.39	170.122	314.222
uc009dfo.3	182.459	71.3784	198.984	818.194
uc008nqr.2	411.761	65.6662	111.186	353.361
uc007kga.1	160.48	260.973	182.649	787.583
uc009fne.3	132.34	182.504	140.835	1443.17
uc007kfq.3	128.131	147.962	240.567	270.639
uc009qbs.2	302.735	180.768	130.254	297.861
uc009gdv.1	242.121	159.079	192.546	193.722
uc008nzx.1	98.8665	98.2919	138.758	693.056
uc007iht.1	217.749	217.562	278.966	2720.47
uc009nwo.2	141.832	248.813	198.528	1021.19
uc011xsx.1	182.719	377.459	118.627	167.056
uc007poc.2	174.968	90.4914	134.091	640.778
uc009ctx.1	71.2892	82.8571	148.709	118.444
uc008kty.2	133.014	170.13	134.264	1448.97
uc007dip.2	155.86	141.792	173.843	8736.28
uc007yhr.2	228.804	216.306	195.131	4145.39
uc008jat.2	163.798	167.715	198.824	1813.08
uc009oju.1	65.9479	142.187	269.519	463.917
uc007ikh.2	188.594	319.362	235.228	445.639
uc009lhd.3	202.711	178.421	259.82	2919.11
uc007ihl.2	119.282	115.399	177.64	1316.47
uc008cqw.1	117.961	467.267	253.264	189.528
uc008pxe.2	363.182	250.341	265.961	1284.94
uc008vur.2	334.189	147.495	332.622	1708.36
uc009ssm.2	145.73	193.127	188.585	295.583
uc008ydk.1	156.653	187.089	135.878	1033.67
uc007gti.1	121.094	171.006	164.21	335.417
uc007zlv.2	560.778	508.215	996.936	13281.8
uc008wkc.2	149.167	469.382	47.9425	754.333
uc008utj.4	115.199	152.73	222.665	1331.03
uc008pwv.2	176.541	159.317	171.596	1126.75
uc009jfx.1	155.815	179.723	107.306	1606.47
uc008bqk.1	104.016	230.176	187.453	546.889
uc012bfw.3	141.461	173.127	136.652	1574.61
uc007yqq.2	353.663	268.831	262.168	5525.64
uc008vce.1	188.465	331.289	502.696	509
uc008mmo.2	357.934	136.1	117.28	1417.36
uc033ino.1	181.92	162.69	155.922	502.139
uc029wqs.1	85.8722	111.645	60.2006	326.194
uc008sby.1	242.513	189.269	123.353	989.417
uc009nwx.3	60.3982	78.3581	69.7963	2110.31
uc011wku.2	444.483	241.9	227.846	350.944
uc009pbf.1	149.49	88.1324	194.339	233.111
uc008eol.1	157.448	268.431	319.396	998
uc007hvl.1	205.437	238.206	343.426	1479.75
uc007bxn.2	83.0605	79.3829	97.4549	456.806
uc008fre.2	149.492	158.657	222.768	761.222
uc011xet.1	256.55	246.566	266.736	2398.33
uc008xes.2	327.498	129.713	115.75	227.917
uc008gnr.2	40.4678	300.072	242.7	499.389
uc007hvz.2	181.549	125.427	155.412	1418.44
uc007zxz.1	105.296	107.398	189.75	2017.17
uc012aml.1	324.854	210.041	251.805	828.944
uc012dwk.1	148.016	75.0858	200.357	539.278
uc008cjo.1	233.371	299.222	227.554	2909.14
uc008viz.3	510.411	617.001	1559.19	348.944
uc008erz.2	237.063	158.312	264.693	803.889
uc007eyl.1	118.681	195.553	128.642	406.389
uc007lht.2	119.032	98.5269	126.928	780.861
uc009ami.3	220.181	126.996	175.197	618.028
uc007yoq.2	196.589	138.36	171.992	1118.25
uc007xjl.1	115.429	91.9084	175.262	1729.44
uc008nvx.2	126.938	218.1	383.641	615.222
uc007bmy.1	204.996	323.073	140.368	656.528
uc008yzm.2	151.471	139.046	150.154	530.972
uc008vhl.1	187.066	76.525	116.768	169.056
uc008ksx.1	47.7144	293.102	226.408	145.389
uc008etw.2	110.843	187.275	186.611	672.639
uc009acq.1	116.611	145.257	113.659	540
uc008pcl.2	84.0836	81.8201	91.4883	2421.08
uc007oip.2	170.129	136.594	214.515	208.611
uc007exn.2	178.058	164.082	245.178	507.917
uc007yjl.1	194.513	231.702	164.346	174.167
uc009jdt.1	127.708	129.014	171.829	361.667
uc008qco.2	127.999	146.083	79.9809	852.833
uc007lni.1	149.266	247.214	236.535	391.389
uc009rrb.1	165.958	137.227	266.583	126.389
uc007vzg.2	358.257	304.659	175.221	721.25
uc008rzs.2	382.91	611.228	246.681	370.611
uc029rpu.2	123.929	309.883	88.4334	176.222
uc007pyv.2	193.558	82.5785	300.809	2709.19
uc008uqx.2	151.028	185.148	192.217	1457.36
uc008bwm.2	89.7202	152.676	137.682	260.667
uc008nho.2	87.9885	102.322	168.239	245.472
uc057kta.1	102.36	177.223	108.536	329.361
uc007txz.2	112.502	137.053	163.544	1174.69
uc007nxf.1	111.617	165.15	126.362	445.889
uc012edl.1	95.9839	113.146	118.772	1333.67
uc008vim.4	1459.25	194.343	114.089	210.194
uc008jdb.1	105.705	192.652	119.233	483.139
uc008suy.1	187.839	337.427	210.862	952.972
uc007haz.1	111.063	174.018	123.853	760.222
uc009gfg.1	105.254	128.852	87.8195	1093.72
uc007rxf.1	376.143	229.41	120.264	432.472
uc007hyg.2	267.612	175.136	199.277	760.944
uc007lhq.1	160.836	161.515	145.713	675.5
uc008jkw.1	102.362	160.068	160.252	171.417
uc007rtw.1	524.358	180.848	297.636	289
uc007cqr.2	124.158	130.038	197.036	1006.75
uc007zwu.2	101.877	176.806	396.711	261.25
uc009epd.1	282.181	211.415	72.4335	120.444
uc007ymb.2	103.239	279.891	119.358	148.639
uc007pkn.2	138.332	139.328	181.986	1514.11
uc008cfh.2	276.896	425.899	189.068	824.028
uc009sqo.2	172.964	86.1413	122.746	455.861
uc009fhm.2	123.201	648.676	70.4948	410.278
uc012fwy.1	206.358	266.087	905.712	724.944
uc012bxj.1	922.514	362.086	363.175	135.861
uc007hmm.1	150.695	216.008	148.307	896.806
uc012dwg.2	247.958	149.282	154.269	488.75
uc008vcf.1	456.725	152.394	201.603	1093.28
uc009pek.1	298.896	847.957	214.596	741.083
uc008wdv.2	161.267	220.807	259.317	691.833
uc007xkq.1	316.117	271.994	332.803	1449.92
uc009usr.1	222.734	378.107	226.182	378.972
uc009ssk.2	267.798	113.459	70.3028	182.556
uc009afe.2	106.984	166.349	149.706	338.611
uc009cpn.1	108.81	126.982	134.298	1009.83
uc007xaz.2	140.953	152.87	182.208	334.306
uc008bwd.3	52.9783	55.8921	195.033	320.056
uc008oqt.2	492.619	229.624	243.82	1365.31
uc012bhi.1	320.388	360.13	314.55	883.167
uc009igu.2	288.238	167.69	189.378	407.25
uc011wji.1	158.254	136.769	125.61	461.667
uc009mxh.2	155.171	960.445	330.024	245.556
uc008aac.1	236.05	198.15	197.669	1144.25
uc009nxd.3	82.2951	142.607	173.816	665.444
uc007wzc.2	1119.91	1107.31	298.106	3168.58
uc007rvr.1	40.5678	63.0755	89.3542	254.861
uc007shc.1	154.577	155.904	289.098	1070.58
uc008kxh.2	222.494	112.033	166.037	179.472
uc007sky.1	209.667	271.841	131.84	223.028
uc008ovb.1	243.933	112.117	116.628	781.889
uc008pls.3	95.1224	166.853	109.18	254.833
uc008dgo.4	193.104	223.552	209.057	995.222
uc007wok.2	118.597	171.12	121.827	214.5
uc011xjk.1	276.686	47.5374	173.259	333.667
uc009sxv.3	222.392	102.95	226.408	532.306
uc007hye.1	247.054	190.506	179.415	1102.72
uc007fot.1	443.37	170.057	151.296	451.917
uc008phn.2	170.68	233.914	47.4336	186.139
uc009euq.1	238.847	156.778	159.571	527.778
uc007zxp.2	307.592	154.42	216.371	218.778
uc007gcz.1	129.743	132.329	228.242	802.333
uc012cgy.1	261.526	283.424	355.913	1279.5
uc009okw.2	181.469	101.018	111.882	258.278
uc029suy.1	148.952	109.344	205.605	3050.75
uc009igr.2	186.906	136.24	154.562	404.278
uc008uxz.2	131.426	171.952	226.798	2114.56
uc012cgd.2	155.139	855.783	205.233	295.833
uc007hxz.3	215.797	219.453	215.87	843.444
uc008sez.1	301.832	111.073	336.333	254.083
uc007env.1	95.0428	390.84	193.26	1115.78
uc007wxm.1	63.156	81.9712	47.2235	867.111
uc009pmb.1	382.712	319.563	255.32	278.139
[truncated: 8,327 more rows]
