# Supplementary material for: Geneticin reduces mRNA stability
Source: PLoS One. 2022 Jul 28;17(7):e0272058. doi: 10.1371/journal.pone.0272058 (PMC9333311; doi:10.1371/journal.pone.0272058)
Supplement: S2 Table — Individual codons are listed with calculated CSC scores for mRNA half-lives determined using the SLAM-Seq protocol. mESCs were cultured under control conditions or were treated with 0.1 μg/mL G418 or puromycin as indicated. Note that negative values indicate codons that are destabilizing whereas positive values indicate codons that are stabilizing. Codon adaptation indices are given to reflect codon optimality where low values indicate suboptimal codons, and higher values indicate more optimal codons. Lastly, the wobble position nucleotide is separated out to show that most codons with negative CSC values end in A or U, whereas stabilizing codons more often end in G or C. (XLSX) [file pone.0272058.s003.xlsx]

## Sheet: Sheet1
Codon	Growth Condition (CSC)			Codon Adaptation Index	Average CSC	Wobble Position Nucleotide
	Control	G418	Puromycin
AGT	-0.130542	-0.122658	-0.116337	0.15	-0.123179	T
TCA	-0.104856	-0.10034	-0.0960957	0.14	-0.10043	A
TCT	-0.100395	-0.0923	-0.0877496	0.19	-0.0934816	T
CCT	-0.0887403	-0.0734604	-0.0654858	0.3	-0.0758955	T
CCA	-0.0887032	-0.0648369	-0.0661216	0.28	-0.0732206	A
AGC	-0.0866761	-0.077621	-0.0679662	0.24	-0.0774211	C
TTA	-0.0826911	-0.0757135	-0.0940199	0.06	-0.0841415	A
CAA	-0.072015	-0.0704881	-0.0758433	0.25	-0.0727821	A
AGA	-0.0686233	-0.0593589	-0.0508471	0.21	-0.0596097	A
CAT	-0.0631105	-0.0603147	-0.0683466	0.4	-0.063924	T
GAA	-0.0537577	-0.0491152	-0.0601182	0.4	-0.0543304	A
ATA	-0.0530178	-0.0372024	-0.0583054	0.16	-0.0495085	A
ACT	-0.0488468	-0.0417718	-0.0438386	0.25	-0.0448191	T
TCG	-0.0461922	-0.0360823	-0.0411382	0.05	-0.0411376	G
AAT	-0.0428872	-0.0319134	-0.0501025	0.43	-0.0416344	T
GCA	-0.0379578	-0.0198003	-0.0330197	0.23	-0.0302592	A
TCC	-0.0375449	-0.0335442	-0.0191642	0.22	-0.0300844	C
AAA	-0.0360941	-0.0305088	-0.0352524	0.39	-0.0339518	A
GAT	-0.034814	-0.0235112	-0.0299197	0.44	-0.029415	T
GTA	-0.0345574	-0.0282401	-0.0331758	0.12	-0.0319911	A
CCG	-0.0298343	-0.0373226	-0.0452546	0.1	-0.0374705	G
ACA	-0.0293587	-0.0443831	-0.0456883	0.29	-0.03981	A
CAG	-0.0286216	-0.0335656	-0.0346672	0.75	-0.0322848	G
CTT	-0.0277096	-0.0280781	-0.0482798	0.13	-0.0346891	T
TGT	-0.0251162	-0.0263257	-0.038623	0.48	-0.0300217	T
CAC	-0.0239861	-0.0311192	-0.0250543	0.6	-0.0267199	C
CCC	-0.0233538	-0.0269021	-0.0113859	0.31	-0.0205473	C
CTA	-0.02027	-0.0127909	-0.0328622	0.08	-0.0219744	A
AGG	-0.0192801	-0.0288351	-0.0103878	0.22	-0.019501	G
TTG	-0.014646	-0.0310117	-0.0509507	0.13	-0.0322028	G
GGA	-0.0139334	-0.00499961	-0.00415656	0.26	-0.00769653	A
GCG	-0.0105123	0.00408123	-0.00101847	0.1	-0.00248317	G
GTT	-0.00936742	0.00954706	0.00122783	0.17	0.000469153	T
TAT	0.000732721	0.0129712	-0.00263062	0.43	0.0036911	T
CGA	0.000923795	-1.10821e-05	0.0136223	0.12	0.00484499	A
ACG	0.0027738	-0.0161723	-0.0113117	0.11	-0.00823674	G
GGG	0.0119218	0.0138604	0.0349982	0.23	0.0202601	G
CGT	0.0124988	0.0303475	0.0490208	0.09	0.0306224	T
CGG	0.0145666	0.0141622	0.0193898	0.19	0.0160395	G
TGC	0.0148543	0.0182408	0.000946793	0.52	0.0113473	C
GAG	0.0152499	0.0113736	0.0281818	0.6	0.0182684	G
GGT	0.015788	0.0267884	0.0319886	0.18	0.024855	T
TTT	0.0186382	0.00975972	-0.014623	0.43	0.00459163	T
CGC	0.0225362	0.0486904	0.0611147	0.18	0.0441138	C
GCT	0.0260556	0.025186	0.0267547	0.29	0.0259987	T
AAC	0.026618	0.0174366	0.0186143	0.57	0.0208896	C
GAC	0.0292407	0.0214164	0.00217713	0.56	0.0176114	C
TGG	0.0335577	0.0215082	0.0275661	1	0.027544	G
ATT	0.0385598	0.0287308	0.0220434	0.34	0.029778	T
TGA	0.0399019	0.0312884	0.0303688	0.52	0.033853	A	*Note that stop codons are highlighted.
TAG	0.0479774	0.0301439	0.0366756	0.22	0.0382656	G
TAC	0.0552285	0.0417529	0.0545289	0.58	0.0505034	C
CTC	0.0593469	0.0543905	0.0362141	0.2	0.0499839	C
GGC	0.0597722	0.0549609	0.0637419	0.33	0.0594916	C
ACC	0.0623471	0.0456516	0.0491051	0.35	0.0523679	C
ATG	0.0692778	0.0540986	0.0425067	1	0.0552943	G
CTG	0.0722678	0.0781	0.0760162	0.39	0.0754613	G
TTC	0.0734147	0.0565922	0.0544264	0.57	0.0614778	C
GCC	0.0815578	0.0801975	0.0906377	0.38	0.084131	C
TAA	0.0837835	0.0801998	0.0698403	0.26	0.0779412	A
GTG	0.090403	0.0781625	0.0918188	0.46	0.0867947	G
AAG	0.0937115	0.0815469	0.102564	0.61	0.0926075	G
GTC	0.0997834	0.0685342	0.0763309	0.25	0.0815495	C
ATC	0.127719	0.112974	0.118636	0.5	0.119776	C
