# Supplementary material for: Geneticin reduces mRNA stability
Source: PLoS One. 2022 Jul 28;17(7):e0272058. doi: 10.1371/journal.pone.0272058 (PMC9333311; doi:10.1371/journal.pone.0272058)
Supplement: S3 Table — The raw data are provided corresponding to Fig 3B. The average percentage of individual codons are given in the G418-sensitive and insensitive mRNAs. A Mann-Whitney U-test was used to compare the distribution of codon percentages in the G418-sensitive and insensitive mRNAs, with p-values indicated. (XLSX) [file pone.0272058.s004.xlsx]

## Sheet: Sensitive vs. Insensitive codon
	Codon Percentage in CDS
Codon	Sensitive	Insensitive	Mann-Whitney p-value
TTT	0.0156803	0.017018	4.04088e-05
TTC	0.0185546	0.0189906	0.12903
TTA	0.0067666	0.00709509	0.0232882
TTG	0.0128094	0.0133319	0.0296229
CTT	0.0125762	0.013187	0.00598403
CTC	0.0180879	0.0176778	0.132666
CTA	0.00738497	0.00755665	0.256489
CTG	0.0384847	0.0366044	0.00436797
ATT	0.0148753	0.0154139	0.0526098
ATC	0.0203195	0.0201454	0.310172
ATA	0.00638957	0.00662937	0.0171214
ATG	0.0225482	0.0229499	0.28312
GTT	0.0108427	0.0115421	0.00402113
GTC	0.0146974	0.014105	0.0267953
GTA	0.00743654	0.00764665	0.188196
GTG	0.0276522	0.0274175	0.347818
TCT	0.0163205	0.015999	0.103863
TCC	0.0169212	0.0164362	0.0723157
TCA	0.0116447	0.0117534	0.41487
TCG	0.00467347	0.00461852	0.213844
CCT	0.0191815	0.0195168	0.447672
CCC	0.0177846	0.0171953	0.0561033
CCA	0.0173041	0.0177383	0.250656
CCG	0.00675073	0.0068254	0.317231
ACT	0.0127714	0.0131139	0.0381914
ACC	0.0168055	0.0168402	0.347068
ACA	0.0150387	0.0153442	0.0740109
ACG	0.0056712	0.00576572	0.241911
GCT	0.0207683	0.0210733	0.301192
GCC	0.026626	0.0258865	0.087636
GCA	0.0170103	0.0171211	0.413596
GCG	0.00755688	0.00759065	0.341223
TAT	0.0111134	0.0118781	0.00198247
TAC	0.0152371	0.0150015	0.19951
TAA	0.000663949	0.00064042	0.417708
TAG	0.000562918	0.000555958	0.329309
CAT	0.0111419	0.0105617	0.0570677
CAC	0.0148909	0.0142212	0.00813782
CAA	0.0112047	0.0113095	0.381014
CAG	0.036903	0.0363848	0.0656565
AAT	0.0148158	0.0158601	0.000643632
AAC	0.0196478	0.0193182	0.097125
AAA	0.0241938	0.0243379	0.27175
AAG	0.0377144	0.0368911	0.263389
GAT	0.0226279	0.0240823	0.001106
GAC	0.0271796	0.0272348	0.400346
GAA	0.0300803	0.0306297	0.260082
GAG	0.0434821	0.0425529	0.0666627
TGT	0.0100219	0.00977691	0.481258
TGC	0.0102728	0.010071	0.0809215
TGA	0.00126419	0.00126387	0.453569
TGG	0.0113329	0.0110375	0.168707
CGT	0.00519049	0.00510638	0.31022
CGC	0.0101038	0.00931108	0.00125302
CGA	0.00804186	0.00798548	0.40281
CGG	0.0126323	0.0119679	0.025236
AGT	0.0131876	0.0132936	0.328555
AGC	0.0199716	0.0190829	0.00553903
AGA	0.0125884	0.0124169	0.478985
AGG	0.01207	0.0117503	0.24151
GGT	0.0112656	0.0118897	0.0572406
GGC	0.0210738	0.0214983	0.0785459
GGA	0.0163131	0.0171102	0.0114694
GGG	0.015275	0.0148481	0.0542663
